# Supplementary material for: Di­chlorido­(4,7-dimeth­oxy-1,10-phenanthroline-κ2 N,N′)zinc(II)
Source: IUCrdata. 2024 Jan 12;9(Pt 1):x240037. doi: 10.1107/S2414314624000373 (PMC10842281; doi:10.1107/S2414314624000373)
Supplement: Supplementary file 1 [file x-09-x240037-sup1.cif]

##############################################################################
#                                                                            #
# This CIF contains the data for a data article accepted for                 #
# publication in IUCrData. It conforms to the requirements of                #
# Notes for Authors for IUCrData, and has been                               #
# peer reviewed under the auspices of IUCrData.                              #
#                                                                            #
# Full details of the Crystallographic Information File format               #
# are given in the paper "The Crystallographic Information File (CIF):       #
# a New Standard Archive File for Crystallography" by S. R. Hall, F. H.      #
# Allen and I. D. Brown [Acta Cryst. (1991), A47, 655-685].                  #
#                                                                            #
# The current version of the core CIF dictionary is obtainable from          #
# ftp://ftp.iucr.org/pub/cif_core.dic.                                       #
#                                                                            #
# Software is freely available for graphical display of the structure(s)     #
# in this CIF. For information consult the CIF software page                 #
# http://www.iucr.org/resources/cif/software.                                #
#                                                                            #
# This file may be used for bona fide research purposes within the           #
# scientific community so long as proper attribution is given to the data    # 
# article from which it was obtained.                                        #
#                                                                            #
##############################################################################
data_I
_audit_creation_method
;
Olex2 1.5
(compiled 2023.08.24 svn.re1ec1418 for OlexSys, GUI svn.r6817)
;
_journal_date_recd_electronic     2023-12-18
_journal_date_accepted     2024-01-09
_journal_name_full     'IUCrData'
_journal_year     2024
_journal_volume     9
_journal_issue      1
_journal_page_first     0
_journal_page_last     0
_journal_paper_category     HM
_journal_paper_doi     10.1107/S2414314624000373
_journal_coeditor_code     WM4203
_publ_contact_author_name     'Rafael A. Adrian'
_publ_contact_author_address
;
Department of Chemistry and Biochemistry
University of the Incarnate Word
San Antonio, Texas 78209
USA
;
_publ_contact_author_email     adrian@uiwtx.edu
_publ_contact_author_fax     ?
_publ_contact_author_phone     '+12108322117'
_publ_section_title
;
Dichlorido(4,7-dimethoxy-1,10-phenanthroline-\k^2^<i>N</i>,<i>N</i>')zinc(II)
;
loop_
    _publ_author_name
    _publ_author_footnote
    _publ_author_address
    'Rose, Nalani P.' .
;
Department of Chemistry and Biochemistry
University of the Incarnate Word
San Antonio, Texas 78209
USA
;
    'Arman, Hadi D.' .
;
Department of Chemistry
The University of Texas at San Antonio
San Antonio, Texas 78249
USA
;
    'Adrian, Rafael A.' .
;
Department of Chemistry and Biochemistry
University of the Incarnate Word
San Antonio, Texas 78209
USA
;
_publ_section_synopsis
;
In the crystal structure of the title compound, the central zinc(II) metal atom
is surrounded by two N atoms of a bidentate 4,7-methoxy-1,10-phenanthroline
ligand and two chlorido ligands in a distorted tetrahedral coordination
environment.
;
_chemical_name_systematic
;
Dichlorido(4,7-dimethoxy-1,10-phenanthroline-\k^2^<i>N</i>,<i>N</i>')zinc(II)
;
_chemical_name_common     ?
_chemical_formula_moiety     'C14 H12 Cl2 N2 O2 Zn'
_chemical_formula_sum     'C14 H12 Cl2 N2 O2 Zn'
_chemical_formula_iupac     '[Zn Cl2 (C14 H12 N2 O2)]'
_chemical_formula_weight     376.53
_chemical_melting_point     ?
_space_group_crystal_system     monoclinic
_space_group_name_H-M_alt     'C 1 2/c 1'
_space_group_name_Hall     '-C 2yc'
loop_
    _space_group_symop_operation_xyz
    'x, y, z'
    '-x, y, -z+1/2'
    'x+1/2, y+1/2, z'
    '-x+1/2, y+1/2, -z+1/2'
    '-x, -y, -z'
    'x, -y, z-1/2'
    '-x+1/2, -y+1/2, -z'
    'x+1/2, -y+1/2, z-1/2'
_cell_length_a     14.7877(6)
_cell_length_b     9.9287(4)
_cell_length_c     9.5230(3)
_cell_angle_alpha     90
_cell_angle_beta     95.233(4)
_cell_angle_gamma     90
_cell_volume     1392.36(9)
_cell_formula_units_Z     4
_cell_measurement_reflns_used     4164
_cell_measurement_theta_min     4.5630
_cell_measurement_theta_max     75.9700
_cell_measurement_temperature     100.01(10)
_exptl_crystal_description     block
_exptl_crystal_colour     'clear colourless'
_exptl_crystal_size_max     0.096
_exptl_crystal_size_mid     0.049
_exptl_crystal_size_min     0.033
_exptl_crystal_density_diffrn     1.796
_exptl_crystal_density_meas     ?
_exptl_crystal_density_method     ?
_exptl_crystal_F_000     760
loop_
    _exptl_crystal_face_index_h
    _exptl_crystal_face_index_k
    _exptl_crystal_face_index_l
    _exptl_crystal_face_perp_dist
    -5 -5 -1 0.0254
    -1 1 6 0.0219
    -7 4 0 0.0042
    7 -4 1 0.0172
    -4 1 6 0.0213
    3 5 2 0.0161
    5 0 -5 0.0511
    -3 -5 -3 0.0266
_exptl_absorpt_coefficient_mu     6.030
_exptl_absorpt_correction_type     gaussian
_exptl_absorpt_process_details
;
(CrysAlisPro; Rigaku OD, 2023)
;
_exptl_absorpt_correction_T_min     0.780
_exptl_absorpt_correction_T_max     1.000
_diffrn_ambient_temperature     100.01(10)
_diffrn_source     'micro-focus sealed X-ray tube'
_diffrn_radiation_type     'Cu K\a'
_diffrn_radiation_wavelength     1.54184
_diffrn_radiation_monochromator     mirror
_diffrn_measurement_device_type     'XtaLAB Synergy, Dualflex, HyPix'
_diffrn_measurement_device     'four-circle diffractometer'
_diffrn_measurement_method     '\w scans'
_diffrn_detector     'Hybrid Pixel Array Detector'
_diffrn_detector_area_resol_mean     10.0000
_diffrn_reflns_number     6451
_diffrn_reflns_av_R_equivalents     0.0438
_diffrn_reflns_av_unetI/netI     0.0305
_diffrn_reflns_theta_min     5.373
_diffrn_reflns_theta_max     76.132
_diffrn_reflns_theta_full     67.684
_diffrn_measured_fraction_theta_max     0.955
_diffrn_measured_fraction_theta_full     0.996
_diffrn_reflns_limit_h_min     -18
_diffrn_reflns_limit_h_max     17
_diffrn_reflns_limit_k_min     -10
_diffrn_reflns_limit_k_max     12
_diffrn_reflns_limit_l_min     -7
_diffrn_reflns_limit_l_max     11
_diffrn_radiation_probe     x-ray
_refine_special_details     ?
_reflns_number_total     1385
_reflns_number_gt     1282
_reflns_threshold_expression     'I > 2\s(I)'
_refine_ls_structure_factor_coef     Fsqd
_refine_ls_matrix_type     full
_refine_ls_R_factor_all     0.0310
_refine_ls_R_factor_gt     0.0284
_refine_ls_wR_factor_gt     0.0768
_refine_ls_wR_factor_ref     0.0783
_refine_ls_goodness_of_fit_ref     1.070
_refine_ls_restrained_S_all     1.070
_refine_ls_number_reflns     1385
_refine_ls_number_parameters     97
_refine_ls_number_restraints     0
_refine_ls_hydrogen_treatment     constr
_refine_ls_weighting_scheme     calc
_refine_ls_weighting_details
              'w=1/[\s^2^(Fo^2^)+(0.0424P)^2^+1.5215P] where P=(Fo^2^+2Fc^2^)/3'
_atom_sites_solution_hydrogens     geom
_atom_sites_solution_primary     dual
_atom_sites_solution_secondary     ?
_refine_ls_shift/su_max     0.000
_refine_ls_shift/su_mean     0.000
_refine_diff_density_max     0.358
_refine_diff_density_min     -0.541
_refine_ls_extinction_method     none
_refine_ls_extinction_coef     .
loop_
    _atom_type_symbol
    _atom_type_description
    _atom_type_scat_dispersion_real
    _atom_type_scat_dispersion_imag
    _atom_type_scat_source
    'C' 'C' 0.0181 0.0091
                         'International Tables Vol C Tables 4.2.6.8 and 6.1.1.4'
    'H' 'H' 0.0000 0.0000
                         'International Tables Vol C Tables 4.2.6.8 and 6.1.1.4'
    'Cl' 'Cl' 0.3639 0.7018
                         'International Tables Vol C Tables 4.2.6.8 and 6.1.1.4'
    'N' 'N' 0.0311 0.0180
                         'International Tables Vol C Tables 4.2.6.8 and 6.1.1.4'
    'O' 'O' 0.0492 0.0322
                         'International Tables Vol C Tables 4.2.6.8 and 6.1.1.4'
    'Zn' 'Zn' -1.5491 0.6778
                         'International Tables Vol C Tables 4.2.6.8 and 6.1.1.4'
_computing_data_collection
;
CrysAlisPro (Rigaku OD, 2023)
;
_computing_cell_refinement
;
CrysAlisPro (Rigaku OD, 2023)
;
_computing_data_reduction
;
CrysAlisPro (Rigaku OD, 2023)
;
_computing_structure_solution
;
<i>SHELXT</i> (Sheldrick, 2015<i>a</i>)
;
_computing_structure_refinement
;
<i>SHELXL</i> (Sheldrick, 2015<i>b</i>)
;
_computing_molecular_graphics
;
Olex2 (Dolomanov <i>et al.</i>,  2009)
;
_computing_publication_material
;
Olex2 (Dolomanov <i>et al.</i>,  2009)
;
loop_
    _atom_site_type_symbol
    _atom_site_label
    _atom_site_fract_x
    _atom_site_fract_y
    _atom_site_fract_z
    _atom_site_U_iso_or_equiv
    _atom_site_adp_type
    _atom_site_calc_flag
    _atom_site_occupancy
    _atom_site_disorder_assembly
    _atom_site_disorder_group
    Zn Zn1 0.500000 0.13609(4) 0.250000 0.02301(15) Uani d 1 . .
    Cl Cl1 0.39338(4) 0.02563(5) 0.35249(5) 0.03050(17) Uani d 1 . .
    O O1 0.66212(10) 0.65250(14) 0.53657(14) 0.0218(3) Uani d 1 . .
    N N1 0.56174(11) 0.29536(17) 0.36247(16) 0.0199(3) Uani d 1 . .
    C C5 0.53355(13) 0.4178(2) 0.30988(19) 0.0182(4) Uani d 1 . .
    C C4 0.56632(13) 0.5410(2) 0.36602(19) 0.0183(4) Uani d 1 . .
    C C6 0.53195(13) 0.6646(2) 0.30625(19) 0.0189(4) Uani d 1 . .
    H H6 0.553852 0.747773 0.345289 0.023 Uiso calc 1 . .
    C C2 0.66450(14) 0.4095(2) 0.5321(2) 0.0218(4) Uani d 1 . .
    H H2 0.711381 0.402937 0.606948 0.026 Uiso calc 1 . .
    C C3 0.63399(13) 0.5341(2) 0.48287(19) 0.0194(4) Uani d 1 . .
    C C1 0.62520(13) 0.2938(2) 0.4699(2) 0.0214(4) Uani d 1 . .
    H H1 0.645131 0.208835 0.506840 0.026 Uiso calc 1 . .
    C C7 0.73512(14) 0.6509(2) 0.6477(2) 0.0239(4) Uani d 1 . .
    H H7A 0.789459 0.611872 0.612157 0.036 Uiso calc 1 . .
    H H7B 0.717317 0.596632 0.726610 0.036 Uiso calc 1 . .
    H H7C 0.748220 0.743207 0.679964 0.036 Uiso calc 1 . .
loop_
    _atom_site_aniso_label
    _atom_site_aniso_U_11
    _atom_site_aniso_U_22
    _atom_site_aniso_U_33
    _atom_site_aniso_U_12
    _atom_site_aniso_U_13
    _atom_site_aniso_U_23
    Zn1 0.0248(2) 0.0126(2) 0.0319(2) 0.000 0.00398(15) 0.000
    Cl1 0.0338(3) 0.0212(3) 0.0364(3) -0.0083(2) 0.0030(2) 0.0048(2)
    O1 0.0250(7) 0.0181(7) 0.0219(7) -0.0025(6) -0.0002(5) -0.0008(5)
    N1 0.0218(7) 0.0143(8) 0.0243(8) 0.0015(7) 0.0068(6) 0.0027(6)
    C5 0.0202(9) 0.0141(10) 0.0211(8) 0.0012(8) 0.0075(7) 0.0012(7)
    C4 0.0196(8) 0.0168(10) 0.0192(8) -0.0011(7) 0.0063(7) -0.0004(7)
    C6 0.0208(9) 0.0147(9) 0.0220(9) -0.0008(8) 0.0058(7) -0.0009(7)
    C2 0.0221(9) 0.0235(11) 0.0206(8) 0.0013(8) 0.0050(7) 0.0021(8)
    C3 0.0213(9) 0.0185(10) 0.0196(9) -0.0016(8) 0.0076(7) 0.0013(7)
    C1 0.0234(9) 0.0174(10) 0.0241(9) 0.0032(8) 0.0059(7) 0.0052(8)
    C7 0.0239(9) 0.0263(11) 0.0210(9) -0.0028(9) -0.0005(7) 0.0004(8)
_geom_special_details
;
 All esds (except the esd in the dihedral angle between two l.s. planes)
 are estimated using the full covariance matrix.  The cell esds are taken
 into account individually in the estimation of esds in distances, angles
 and torsion angles; correlations between esds in cell parameters are only
 used when they are defined by crystal symmetry.  An approximate (isotropic)
 treatment of cell esds is used for estimating esds involving l.s. planes.
;
loop_
    _geom_bond_atom_site_label_1
    _geom_bond_atom_site_label_2
    _geom_bond_site_symmetry_2
    _geom_bond_distance
    _geom_bond_publ_flag
    Zn1 Cl1 . 2.2186(5) y
    Zn1 Cl1 2_655 2.2186(5) y
    Zn1 N1 2_655 2.0744(18) y
    Zn1 N1 . 2.0744(18) y
    O1 C3 . 1.334(2) ?
    O1 C7 . 1.441(2) ?
    N1 C5 . 1.365(3) ?
    N1 C1 . 1.324(3) ?
    C5 C5 2_655 1.442(4) ?
    C5 C4 . 1.404(3) ?
    C4 C6 . 1.427(3) ?
    C4 C3 . 1.429(3) ?
    C6 C6 2_655 1.362(4) ?
    C6 H6 . 0.9500 ?
    C2 H2 . 0.9500 ?
    C2 C3 . 1.383(3) ?
    C2 C1 . 1.395(3) ?
    C1 H1 . 0.9500 ?
    C7 H7A . 0.9800 ?
    C7 H7B . 0.9800 ?
    C7 H7C . 0.9800 ?
loop_
    _geom_angle_atom_site_label_1
    _geom_angle_atom_site_label_2
    _geom_angle_atom_site_label_3
    _geom_angle_site_symmetry_1
    _geom_angle_site_symmetry_3
    _geom_angle
    _geom_angle_publ_flag
    Cl1 Zn1 Cl1 . 2_655 120.75(3) y
    N1 Zn1 Cl1 2_655 2_655 116.53(4) y
    N1 Zn1 Cl1 . . 116.53(4) y
    N1 Zn1 Cl1 2_655 . 107.88(4) y
    N1 Zn1 Cl1 . 2_655 107.88(4) y
    N1 Zn1 N1 2_655 . 80.66(9) y
    C3 O1 C7 . . 117.29(16) ?
    C5 N1 Zn1 . . 112.59(13) ?
    C1 N1 Zn1 . . 129.60(15) ?
    C1 N1 C5 . . 117.74(18) ?
    N1 C5 C5 . 2_655 117.08(11) ?
    N1 C5 C4 . . 123.58(18) ?
    C4 C5 C5 . 2_655 119.34(11) ?
    C5 C4 C6 . . 119.99(18) ?
    C5 C4 C3 . . 116.58(18) ?
    C6 C4 C3 . . 123.43(18) ?
    C4 C6 H6 . . 119.7 ?
    C6 C6 C4 2_655 . 120.66(11) ?
    C6 C6 H6 2_655 . 119.7 ?
    C3 C2 H2 . . 120.6 ?
    C3 C2 C1 . . 118.81(19) ?
    C1 C2 H2 . . 120.6 ?
    O1 C3 C4 . . 115.33(18) ?
    O1 C3 C2 . . 125.27(18) ?
    C2 C3 C4 . . 119.40(19) ?
    N1 C1 C2 . . 123.82(19) ?
    N1 C1 H1 . . 118.1 ?
    C2 C1 H1 . . 118.1 ?
    O1 C7 H7A . . 109.5 ?
    O1 C7 H7B . . 109.5 ?
    O1 C7 H7C . . 109.5 ?
    H7A C7 H7B . . 109.5 ?
    H7A C7 H7C . . 109.5 ?
    H7B C7 H7C . . 109.5 ?
loop_
    _geom_torsion_atom_site_label_1
    _geom_torsion_atom_site_label_2
    _geom_torsion_atom_site_label_3
    _geom_torsion_atom_site_label_4
    _geom_torsion_site_symmetry_1
    _geom_torsion_site_symmetry_2
    _geom_torsion_site_symmetry_3
    _geom_torsion_site_symmetry_4
    _geom_torsion
    _geom_torsion_publ_flag
    Zn1 N1 C5 C5 . . . 2_655 1.0(2) ?
    Zn1 N1 C5 C4 . . . . -178.96(14) ?
    Zn1 N1 C1 C2 . . . . 176.64(13) ?
    N1 C5 C4 C6 . . . . -178.83(16) ?
    N1 C5 C4 C3 . . . . 1.2(3) ?
    C5 N1 C1 C2 . . . . 0.1(3) ?
    C5 C5 C4 C6 2_655 . . . 1.2(3) ?
    C5 C5 C4 C3 2_655 . . . -178.81(19) ?
    C5 C4 C6 C6 . . . 2_655 -0.7(3) ?
    C5 C4 C3 O1 . . . . -178.24(15) ?
    C5 C4 C3 C2 . . . . 1.2(2) ?
    C6 C4 C3 O1 . . . . 1.8(2) ?
    C6 C4 C3 C2 . . . . -178.77(17) ?
    C3 C4 C6 C6 . . . 2_655 179.3(2) ?
    C3 C2 C1 N1 . . . . 2.2(3) ?
    C1 N1 C5 C5 . . . 2_655 178.14(19) ?
    C1 N1 C5 C4 . . . . -1.8(3) ?
    C1 C2 C3 O1 . . . . 176.58(17) ?
    C1 C2 C3 C4 . . . . -2.8(3) ?
    C7 O1 C3 C4 . . . . -175.50(15) ?
    C7 O1 C3 C2 . . . . 5.1(3) ?
_shelx_space_group_comment
;
The symmetry employed for this shelxl refinement is uniquely defined
by the following loop, which should always be used as a source of
symmetry information in preference to the above space-group names.
They are only intended as comments.
;
_shelx_estimated_absorpt_T_min     0.595
_shelx_estimated_absorpt_T_max     0.826
_shelx_hkl_file
;
   0   0   1-90.9341 91.4356   4
   0   0  -1 49.0560 53.8067   5
   0   0   1-60.4297 91.8731  15
   0   0  -2 25647.6 1284.15   5
   0   0   2 27196.3 1329.18  15
   0   0   3 85.3693 233.357  15
   0   0   3-38.9458 89.3514  26
   0   0  -3 13.8812 125.668   5
   0   0  -4 1763.36 232.327   5
   0   0   4 2598.13 382.778  15
   0   0   4 2121.08 270.906  26
   0   0   5-40.5606 132.777  17
   0   0   5 80.0886 322.014  15
   0   0   5-42.1527 122.266  16
   0   0   6 39573.8 2250.25  15
   0   0   6 39978.3 1935.60  16
   0   0   6 40265.9 1934.31  17
   0   0   7 29.3507 116.630   8
   0   0   7 257.817 370.730  15
   0   0   7-17.2363 95.7020  27
   0   0   7-80.8916 193.879  17
   0   0   7 36.4738 98.7568  10
   0   0   7 50.5970 168.024  16
   0   0   8 37030.1 1883.53  27
   0   0   8 37224.3 1978.70   8
   0   0   8 35346.1 2316.48  15
   0   0   8 40741.9 1902.61  16
   0   0   8 37058.7 1891.65  10
   0   0   9 22.1165 130.114  10
   0   0   9 184.925 144.785  27
   0   0   9 19.9331 213.124  16
   0   0   9 63.2399 137.134   8
   0   0  10 36782.2 1860.24  10
   0   0  10 38679.0 1854.73  16
   0   0  10 36813.0 1909.59   8
   0  -2   0 50904.5 2348.84   2
   0   2   0 47197.6 2362.51   5
   0   2   1 59585.9 2754.81  15
   0   2   1 58692.5 2789.51   5
   0  -2   1 65272.4 2844.39   2
   0   2   1 60415.7 2791.96  18
   0   2   1 57412.6 2741.90  26
   0  -2   1 58554.2 2740.34  26
   0  -2   1 60008.6 2752.51  15
   0   2   2 704.682 208.040  15
   0  -2   2 941.865 222.725  15
   0  -2   2 822.111 348.666   4
   0  -2   2 866.532 120.847  26
   0  -2   2 807.819 287.592   3
   0   2  -2 1505.50 276.746   5
   0   2   2 852.198 131.342  26
   0  -2   3 80323.3 3905.70  15
   0   2  -3 81054.9 3984.76   5
   0  -2   3 80894.2 3883.52  26
   0   2   3 83385.0 3915.67  15
   0   2   3 82196.8 3895.31  26
   0  -2   3 80199.6 4045.40   3
   0  -2   3 85452.1 3920.61   4
   0  -2   4 28460.9 1582.60   4
   0  -2   4 29174.4 1620.46  15
   0   2   4 30489.2 1597.22  26
   0   2   4 31041.7 1635.95  15
   0  -2   4 30578.6 1588.38  26
   0   2  -4 30142.9 1664.99   5
   0  -2   5 19201.7 990.268  17
   0   2   5 20681.3 1266.77  15
   0  -2   5 19637.4 992.080  16
   0   2   5 20151.8 999.030  16
   0   2  -5 20883.9 1256.22   5
   0  -2   5 21858.4 1251.46  15
   0   2   5 19686.6 996.205  17
   0   2  -6 16129.1 1050.72   5
   0   2   6 16542.0 819.428  16
   0   2   6 14505.5 802.675  27
   0  -2   6 16147.3 1118.66  15
   0  -2   6 14618.0 801.706  16
   0  -2   6 15279.2 799.896  27
   0  -2   6 15708.2 817.913  10
   0  -2   6 15135.4 837.696   9
   0   2   6 14164.0 836.063   9
   0   2   6 15696.7 814.519  17
   0   2   6 17646.6 1149.59  15
   0  -2   6 14266.1 802.202  17
   0   2   7 25604.5 1363.67  14
   0   2   7 26063.6 1345.43  27
   0   2   7 26119.7 1349.84  10
   0  -2   7 26619.5 1382.63   9
   0   2   7 28222.6 1353.96  16
   0   2   7 26388.5 1425.56   8
   0   2   7 28564.2 1745.37  15
   0  -2   7 26622.4 1352.89  10
   0   2   7 24783.1 1384.35   9
   0  -2   7 27679.6 1345.24  16
   0  -2   7 25582.7 1334.16  27
   0  -2   7 26745.0 1692.45  15
   0  -2   8 1648.26 506.365  15
   0  -2   8 2464.40 239.549  27
   0  -2   8 1876.39 241.172   9
   0  -2   8 2433.45 314.679   8
   0  -2   8 2433.99 249.893  10
   0   2   8 1870.71 226.631  10
   0   2   8 1387.58 247.728  14
   0   2   8 1899.60 271.523   8
   0   2   8 1987.21 234.117  27
   0   2   8 2577.28 286.899   9
   0  -2   8 1757.44 267.216  16
   0   2   8 1085.16 532.557  15
   0   2   8 1593.13 272.187  16
   0  -2   8 2112.41 252.943  21
   0  -2   9 6395.55 441.595  10
   0   2   9 6371.87 482.381   9
   0  -2   9 6516.04 506.804   8
   0   2   9 5923.69 447.252  16
   0  -2   9 5470.05 413.640  27
   0  -2   9 6092.78 445.711  16
   0   2   9 5962.55 431.778  10
   0   2   9 6175.51 432.857  27
   0  -2   9 5740.00 443.309   9
   0  -2  10 739.600 157.823   9
   0  -2  10 956.535 186.474   8
   0  -2  10 1023.94 198.242  16
   0  -2  10 1181.68 175.813  10
   0   2  10 1263.47 205.121  16
   0   2  10 1571.30 214.795   9
   0  -2  11 2360.58 218.315   8
   0  -2  11 2516.29 218.366   9
   0   4   0 19232.5 1183.24   5
   0  -4   0 21199.8 1151.51   2
   0   4   1 16985.8 930.251  18
   0  -4  -1 18801.2 995.537   2
   0   4   1 16121.6 959.564   5
   0  -4   1 15910.0 956.713   2
   0   4   1 14839.8 804.020   6
   0   4  -2 33974.3 1782.18   5
   0   4   2 30193.3 1494.82  15
   0  -4   2 32908.1 1749.88   4
   0  -4   2 28949.8 1478.22  15
   0  -4  -2 29645.1 1510.94   1
   0   4   2 34979.4 1631.00   5
   0  -4   3 136602. 6576.30   3
   0   4   3 136281. 6268.42  15
   0  -4   3 137936. 6440.23   4
   0  -4   3 131359. 6261.79  15
   0   4  -3 138351. 6527.36   5
   0  -4  -3 130476. 6272.93   1
   0  -4   4 116645. 5621.88  15
   0   4  -4 130653. 5892.45   5
   0   4   4 125754. 5640.24  15
   0   4   4 111051. 5453.80  24
   0  -4   4 125622. 5751.03   4
   0   4   4 119660. 5457.14  23
   0  -4   4 119532. 5955.44   3
   0   4  -5 11962.0 1011.11   5
   0  -4   5 12919.0 891.287  15
   0   4   5 12003.8 673.156  24
   0   4   5 12836.3 725.166  14
   0   4   5 11669.5 644.265  16
   0   4   5 11888.2 899.463  15
   0  -4   6 46958.6 2267.67   9
   0   4   6 43793.4 2216.41  27
   0  -4   6 45818.1 2230.88  10
   0  -4   6 48819.0 2218.35  16
   0   4   6 48709.0 2281.53  13
   0   4   6 44346.6 2215.98  16
   0  -4   6 46717.9 2501.25  15
   0   4  -6 52071.2 2704.73   5
   0   4   6 47156.0 2293.94  14
   0   4   6 49805.2 2558.69  15
   0   4   6 43787.7 2281.16   9
   0   4   7 5747.16 470.371  13
   0  -4   7 6547.43 451.972   9
   0   4   7 4668.80 660.485  15
   0  -4   7 5901.62 667.063  15
   0  -4   7 6445.28 424.645  16
   0  -4   7 6243.64 420.276  27
   0   4   7 6335.58 468.526   9
   0   4   7 5955.34 417.513  27
   0  -4   7 7020.55 436.465  10
   0   4   7 6159.05 487.968  14
   0   4   7 6772.46 435.279  16
   0  -4   8 107.977 116.943   9
   0   4   8-230.352 205.648  14
   0  -4   8-204.799 162.443  16
   0  -4   8 19.1131 107.408  10
   0   4   8-141.836 175.003  16
   0   4   8 384.833 152.514   9
   0   4   8 60.2386 354.268  15
   0  -4   9 42661.7 2057.76  16
   0   4   9 42012.4 2110.47  14
   0  -4   9 44671.2 2113.45   9
   0  -4   9 43810.0 2197.23   8
   0   4   9 41882.0 2065.88  16
   0  -4   9 43396.2 2105.63  21
   0  -4   9 42819.4 2094.21  10
   0  -4  10 117.954 83.7089  10
   0  -4  10 231.038 120.945   8
   0  -4  10 88.5745 81.1629   9
   0  -4  11 147.420 61.5779   9
   0  -4  11 203.265 73.4514   8
   0   6   0 65763.1 3405.67   6
   0   6   0 74637.7 3518.48  18
   0   6   0 63510.0 3588.65   5
   0  -6   0 71306.9 3532.37   2
   0   6   0 71721.2 3291.55  22
   0   6  -1 1660.52 401.968   5
   0   6   1 2395.56 322.621  18
   0   6  -1 2097.35 255.768  22
   0  -6  -1 2962.05 385.566   2
   0   6   1 2201.26 394.308   5
   0   6   1 2472.02 280.669  22
   0   6  -2 5202.03 648.487   5
   0  -6   2 4914.27 711.576   4
   0   6  -2 5281.61 373.540  22
   0  -6  -2 5898.21 576.997   2
   0  -6   3 50525.6 2896.74   4
   0  -6   3 51052.1 3023.10   3
   0   6  -3 50468.9 2920.27   5
   0   6   3 50498.2 2533.61  14
   0   6   3 54253.0 2505.11  23
   0  -6   4 94.6463 426.479   3
   0  -6   4 64.4756 467.790   4
   0   6  -4-79.3650 307.813   5
   0   6   4 68.7602 193.784  14
   0   6   4-269.427 279.013  24
   0   6   4 385.034 179.044  23
   0   6   4 295.854 220.694  13
   0   6  -5 62732.1 3331.44   5
   0   6   5 60809.2 2833.37  12
   0  -6   5 54465.8 3476.22   3
   0   6   5 54623.7 2771.90  24
   0   6   5 58217.3 2830.14  13
   0   6  -6 261.169 313.687   5
   0   6   6 836.584 256.331  24
   0   6   6 743.962 252.251  14
   0  -6   6 1020.90 149.970   9
   0   6   6 562.990 286.716  12
   0   6   6 1197.74 275.048  13
   0  -6   7 10682.4 625.215   9
   0   6   7 10856.1 695.202  12
   0   6   7 10601.6 697.314  13
   0   6   7 10806.9 712.831  14
   0   6   8 4084.83 378.614  14
   0  -6   8 3772.05 292.526   9
   0  -6   8 4008.82 297.189  10
   0  -6   9 59.8447 125.782  21
   0   6   9-16.5691 159.344  14
   0  -6   9 11.9945 66.6016   9
   0  -6  10 5560.29 351.597   8
   0   8   0 7388.62 546.821  12
   0   8   0 7455.94 538.701  22
   0   8   0 7741.13 824.649   5
   0  -8   1 79341.6 4359.04   4
   0   8  -1 75038.8 3673.98  12
   0   8  -1 72324.8 4149.61   5
   0   8  -1 80376.1 3659.34  22
   0   8   1 73186.1 3694.53  12
   0   8   1 79541.1 3684.62  23
   0   8   1 77610.7 3701.76  14
   0   8   2 18955.8 1067.95  13
   0   8  -2 18701.0 1442.68   5
   0   8   2 18220.5 1046.02  14
   0  -8   2 15581.4 1486.71   4
   0  -8   2 16227.7 1540.56   3
   0   8   2 18143.7 1052.28  12
   0   8  -2 18017.6 975.242  22
   0   8   3 3121.44 364.923  14
   0   8   3 3190.22 403.926  12
   0   8  -3 3132.86 587.611   5
   0   8   3 3193.10 394.969  13
   0  -8   3 2533.57 689.849   3
   0  -8   3 2407.91 692.951   4
   0   8   3 3206.94 348.951  23
   0   8   4 7832.37 559.783  24
   0   8   4 7494.37 523.962  23
   0  -8  -4 3947.69 798.293   4
   0  -8   4 5222.16 928.800   3
   0   8   4 8211.76 583.834  14
   0   8   5 10814.9 679.445  24
   0   8   5 10627.5 710.572  14
   0   8   5 9977.40 702.716  12
   0   8   5 9925.58 714.818  13
   0   8   6 7273.19 547.819  12
   0   8   6 7452.20 562.835  14
   0   8   6 7737.40 575.844  13
   0   8   7 647.035 240.328  12
   0   8   8 2987.87 289.763  14
   0  -8   8 2044.52 225.696  21
   0   8   9 3414.35 244.442  14
   0  -8   9 3576.91 233.203   8
   0  10   0 10255.5 667.554  12
   0  10   0 10520.2 651.803  23
   0  10   1 35112.9 1786.00  23
   0  10  -1 35580.9 1769.49  23
   0  10   1 35189.5 1802.63  12
   0  10   2 5437.59 476.630  12
   0  10  -2 5144.76 394.972  23
   0  10   3 1878.84 290.248  14
   0  10   3 2404.42 334.433  24
   0  10  -3 1864.02 225.762  23
   0  10   3 2010.06 279.889  23
   0  10   3 1701.20 327.504  12
   0  10   4 1497.60 301.688  12
   0  10   4 2167.71 294.576  24
   0  10   4 1536.91 286.629  14
   0  10   5 1095.20 270.148  12
   0  10   5 1210.82 241.481  14
   0  10   6 1552.85 237.694  14
   0  10   6 2139.69 247.683  12
   0  12   0 8696.15 507.833  24
  -1   1  11 1130.89 163.297   9
  -1  -1  10 12920.1 791.797   8
  -1   1  10 13659.5 793.108   9
  -1   1  10 13013.0 747.978  10
  -1  -1  10 13376.4 746.366  16
  -1   1   9 25142.6 1360.11   8
  -1   1   9 24230.4 1294.12  10
  -1  -1   9 25788.8 1294.84  16
  -1   1   9 24690.6 1298.66  27
  -1  -1   9 23261.5 1286.57  27
  -1   1   9 25236.9 1344.88   9
  -1  -1   9 24973.4 1370.45   8
  -1   1   8 20450.1 1217.30   8
  -1  -1   8 22107.6 1160.72  16
  -1  -1   8 21979.7 1149.67  27
  -1  -1   8 21069.6 1552.49  15
  -1   1   8 22629.2 1209.19   9
  -1   1   8 22072.5 1162.15  10
  -1   1   8 21734.5 1157.00  27
  -1   1   8 20589.9 1548.98  15
  -1  -1   8 23233.6 1266.32   8
  -1  -1   7 10391.1 609.096  21
  -1  -1   7 8864.54 921.347  15
  -1   1   7 9980.33 599.263  10
  -1   1   7 9799.45 626.853   9
  -1  -1   7 10162.7 609.818  16
  -1   1   7 9655.18 656.877   8
  -1   1   7 10712.5 604.293  27
  -1  -1   7 10369.0 594.511  27
  -1  -1   6 46005.4 2127.43  16
  -1   1   6 43887.2 2122.36  17
  -1  -1   6 43307.2 2393.61  26
  -1  -1   6 43265.1 2119.73  17
  -1  -1   6 43103.7 2422.58  15
  -1   1   6 45444.0 2128.67  16
  -1   1   6 41835.7 2388.18  26
  -1   1   5 15121.3 765.930  16
  -1   1   5 13421.0 936.630  26
  -1  -1   5 14570.0 990.699  15
  -1  -1   5 14329.5 760.141  16
  -1  -1   5 14973.4 764.625  17
  -1  -1   5 15607.0 965.771  26
  -1   1   5 14777.5 765.745  17
   1   1  -5 15826.1 971.067   5
   1   1  -4 27937.4 1381.01   5
  -1  -1   4 24927.5 1313.54  26
  -1   1   4 26096.0 1330.20  26
  -1  -1   4 28252.0 1375.50  15
  -1  -1   3 708.342 137.282  26
   1  -1  -3 495.743 126.351   5
  -1   1   3 866.759 155.910  26
   1   1  -3 843.145 211.598   5
  -1  -1   2 24597.9 1290.11   3
   1   1  -2 23848.7 1292.06   5
  -1   1   2 23337.8 1247.62  15
  -1   1   2 23464.9 1221.92  26
  -1  -1   2 25280.0 1186.25   4
  -1  -1   2 25611.8 1227.50  26
  -1  -1   2 25450.8 1253.15  15
  -1   1   1 65034.6 3306.49  26
  -1   1   1 69809.4 3316.65  15
  -1  -1   1 77619.7 3313.77  26
  -1  -1   1 79472.7 3364.36   2
  -1  -1   1 70599.4 3313.54  15
  -1  -1   0 3713.53 237.281   1
   1   1   1 144992. 6316.68  15
  -1   1  -1 142423. 6345.54   5
   1   1   1 134125. 6277.77   5
  -1  -1  -1 135043. 6266.01   6
   1  -1   1 139269. 6310.94  15
   1  -1   2 196141. 8988.88  15
   1   1   2 196344. 8995.08  15
  -1   1  -2 193608. 9001.04   5
   1  -1   2 195028. 9014.66   4
   1  -1   3 31265.8 1600.74  15
   1  -1   3 31065.2 1610.88   4
  -1   1  -3 29979.9 1566.56   5
   1  -1   4 12631.3 826.237  15
   1  -1   4 10580.7 800.472   4
  -1   1  -4 11714.1 739.747   5
  -1   1  -5 17062.2 997.377   5
   1  -1   5 16049.5 1115.47  15
   1  -1   5 16975.2 852.803  17
   1  -1   5 16282.0 851.048  16
   1   1   5 17162.9 858.124  16
   1   1   5 16336.5 852.617  17
   1   1   6 241.880 143.864  16
   1  -1   6 221.574 145.108  16
   1  -1   6 276.090 101.671   9
   1  -1   6 314.073 98.0017  10
   1  -1   6 292.663 171.526  17
   1  -1   6 242.806 85.7726  27
   1  -1   6 214.199 347.693  15
   1   1   6 293.178 92.4635  27
   1   1   6 231.750 110.484   9
   1   1   6 297.680 172.068  17
   1  -1   7 3117.28 315.264  17
   1   1   7 3330.53 291.361  10
   1   1   7 3368.11 344.713   8
   1   1   7 3622.33 320.281   9
   1  -1   7 3616.63 367.836   8
   1  -1   7 2420.37 566.842  15
   1  -1   7 2835.15 264.349  27
   1  -1   7 3753.70 315.291   9
   1  -1   7 3326.63 308.344  16
   1  -1   7 3183.69 285.138  10
   1   1   7 3819.29 291.380  27
   1   1   7 2778.59 298.551  14
   1   1   7 3172.21 326.018  17
   1  -1   8 6038.97 490.517   8
   1  -1   8 5859.08 439.409  16
   1  -1   8 4555.74 726.719  15
   1   1   8 4310.35 712.780  15
   1   1   8 4909.17 402.045  27
   1  -1   8 5209.59 430.332   9
   1   1   8 5586.25 447.522   9
   1  -1   8 5923.63 414.255  27
   1  -1   8 5392.65 420.089  10
   1   1   8 6493.48 436.012  10
   1   1   8 5081.48 461.768   8
   1  -1   9 12716.6 820.915   8
   1   1   9 13538.5 809.952   9
   1   1   9 12356.7 757.128  10
   1  -1   9 12961.9 761.964  16
   1   1   9 12293.1 818.342   8
   1  -1   9 13446.5 794.725   9
   1  -1  10 13767.4 795.254   9
   1   1  10 14423.7 812.779   9
   1  -1  10 13428.7 763.803  16
   1  -1  10 12751.4 809.438   8
   1   1  11 3301.54 261.397  16
   1  -1  11 2684.53 244.294  16
   1  -1  11 3321.46 270.594   8
   1  -1  11 3742.53 273.686   9
   1   1  11 3592.05 276.071   9
  -1  -3  11 808.594 121.086   9
  -1  -3  10 1259.78 171.548  10
  -1  -3  10 1249.45 196.028   8
  -1   3  10 1362.37 187.929   9
  -1  -3  10 1223.39 173.637   9
  -1   3   9 228.111 162.600  16
  -1  -3   9 77.3541 152.069  16
  -1  -3   9 304.151 133.231  10
  -1   3   9 316.745 120.191  27
  -1  -3   9 172.832 113.542  27
  -1  -3   9 157.192 161.556   8
  -1   3   9 357.271 150.380   9
  -1  -3   9 52.9409 135.475  21
  -1  -3   9 199.292 126.266   9
  -1  -3   8 278.763 132.752   9
  -1   3   8 302.734 120.175  10
  -1   3   8 129.540 133.565   9
  -1  -3   8 272.221 126.867  10
  -1   3   8 65.5414 393.968  15
  -1  -3   8 433.721 181.028  16
  -1  -3   8 324.309 117.660  27
  -1  -3   8 247.139 175.836  21
  -1   3   8 359.871 178.188  16
  -1  -3   8 490.755 391.111  15
  -1   3   8 287.106 120.414  27
  -1   3   8 443.327 189.818  14
  -1   3   7 16004.5 904.236  10
  -1  -3   7 16964.0 906.500  16
  -1   3   7 16961.2 956.206   9
  -1   3   7 17308.6 915.111  27
  -1  -3   7 18072.1 958.803   9
  -1   3   7 15285.7 1236.33  15
  -1  -3   7 17086.0 919.227  10
  -1  -3   7 18313.5 1239.15  15
  -1  -3   7 17022.9 907.227  27
  -1   3   7 16609.5 953.579  14
  -1   3   7 17652.6 917.729  16
  -1  -3   6 41166.3 2027.77   9
  -1   3   6 42723.4 1982.57  16
  -1   3   6 38718.2 1972.87  27
  -1  -3   6 40828.9 1972.21  27
  -1  -3   6 43227.8 2282.74  15
  -1  -3   6 40415.5 1985.82  10
  -1   3   6 43547.2 2311.45  15
  -1   3   6 40008.5 2023.26  14
  -1  -3   6 42100.8 1975.73  16
  -1   3   6 40470.3 2019.13   9
   1   3  -6 42286.7 2360.25   5
  -1   3   5 2527.15 216.812  16
   1   3  -5 2324.83 442.533   5
  -1   3   5 2680.70 426.403  15
  -1  -3   5 2368.56 213.258  16
  -1  -3   5 2111.69 396.614  15
  -1  -3   4 82835.1 4078.73   4
  -1  -3   4 86364.7 4120.83  15
  -1  -3   4 90646.3 4348.27   3
  -1   3   4 80699.0 4086.23  26
   1   3  -4 93395.5 4302.06   5
  -1   3   4 87598.5 4122.56  15
  -1  -3   4 81430.4 4075.66  26
  -1  -3   3 26528.9 1380.96   4
   1   3  -3 25310.1 1482.92   5
  -1  -3   3 24934.4 1287.40  26
  -1   3   3 24467.4 1326.66  15
  -1   3   3 23019.8 1289.94  26
  -1  -3   3 26140.6 1332.54  15
  -1  -3   3 25044.0 1489.24   3
   1   3  -2 168043. 7201.70   5
  -1  -3   2 153088. 6970.79  15
   1  -3  -2 137153. 6919.07   1
  -1   3   2 158741. 6981.08  15
  -1   3   2 158552. 6974.25  26
  -1  -3   2 156103. 6962.49  26
  -1   3   1 4978.03 278.767  26
  -1  -3   1 4909.56 272.095  26
  -1   3   1 4693.58 405.476   5
  -1   3   1 4467.58 325.466  18
   1  -3  -1 5240.06 363.265   2
  -1   3   1 5541.37 339.744   6
  -1   3   0 31460.9 1747.79   5
   1   3   0 34021.2 1770.80   5
  -1  -3   0 36204.3 1706.43   1
   1  -3   0 32695.7 1696.25   2
  -1  -3   0 37553.7 1777.25   2
  -1  -3  -1 130880. 5480.79   1
   1   3   1 116919. 5388.00  15
   1  -3   1 112791. 5384.35  15
   1   3   1 113329. 5493.08  18
   1   3   1 120191. 5494.03   5
   1  -3   2 15695.7 793.608  15
   1   3   2 12530.6 740.720   5
   1  -3   2 15395.9 975.625   4
  -1   3  -2 14680.6 913.010   5
   1   3   2 14222.8 790.070  15
   1   3   3 84597.3 3914.36  15
   1  -3   3 79236.2 4100.17   3
   1  -3   3 79192.8 3893.53  15
  -1   3  -3 80992.3 4026.11   5
   1  -3   3 82720.9 4009.53   4
   1  -3   4 65628.0 3332.26   4
  -1   3  -4 67557.3 3365.98   5
   1  -3   4 63973.7 3240.96  15
   1  -3   4 65827.1 3521.71   3
   1   3   4 66352.2 3269.51  15
   1   3   5 676.847 154.464  17
   1  -3   5 357.346 287.852  15
   1   3   5 555.964 327.046  15
   1   3   5 686.427 180.445  24
   1  -3   5 912.909 159.235  17
  -1   3  -5 818.738 302.713   5
   1  -3   5 821.740 144.674  16
   1   3   5 638.648 130.465  16
   1  -3   6 68318.3 3189.59  16
   1  -3   6 70073.7 3240.36   9
   1  -3   6 71254.3 3217.14  10
   1  -3   6 66923.8 3185.93  17
   1   3   6 62359.7 3198.71  10
   1   3   6 64421.9 3196.21  27
   1   3   6 68937.1 3193.12  17
   1   3   6 67310.7 3257.56   9
   1   3   6 64207.3 3288.63   8
   1   3   6 70636.9 3257.92  14
   1  -3   6 65492.1 3487.69  15
   1   3   6 73683.4 3567.35  15
  -1   3  -6 74510.3 3573.83   5
   1   3   6 71608.1 3200.85  16
   1  -3   6 65848.9 3190.77  27
   1  -3   7 402.584 119.650  27
   1   3   7-255.340 559.349  15
   1   3   7 606.542 193.988  13
   1   3   7 339.767 187.277  14
   1  -3   7 206.245 179.296  16
   1  -3   7 496.812 139.893  10
   1  -3   7-300.099 536.157  15
   1   3   7 462.949 131.446  27
   1  -3   7 285.725 118.975   9
   1   3   7 687.070 170.527   9
   1   3   7 432.108 178.520   8
   1   3   7 558.944 140.240  10
   1   3   7 383.689 186.197  16
   1  -3   8 48601.8 2276.08  10
   1   3   8 43252.4 2311.33   9
   1  -3   8 46366.9 2292.43   9
   1  -3   8 46380.3 2248.76  16
   1   3   8 47801.8 2259.77  16
   1  -3   8 40772.9 2602.71  15
   1   3   8 45916.9 2286.83  14
   1   3   8 44914.1 2675.55  15
   1  -3   9 335.499 133.873  10
   1  -3   9 182.668 147.182   8
   1   3   9 137.538 180.907  16
   1  -3   9 155.741 122.253   9
   1   3   9 160.799 137.693   9
   1   3   9 19.6477 179.657  14
   1  -3   9 114.339 165.351  16
   1  -3  10 1211.17 168.821   9
   1   3  10 1200.89 189.437  16
   1  -3  10 978.103 167.867  16
   1  -3  10 1083.23 185.755   8
   1  -3  11 6137.83 395.719   8
   1  -3  11 6674.93 379.850   9
  -1  -5  10 2731.15 217.165   9
  -1  -5  10 3075.27 257.289   8
  -1   5   9 17599.8 943.415  14
  -1  -5   9 16360.5 908.731   9
  -1  -5   9 17493.6 907.872  10
  -1  -5   9 17513.5 935.872  21
  -1   5   8 549.844 217.177  14
  -1  -5   8 492.040 131.585  10
  -1  -5   8 579.108 127.620   9
  -1   5   7 3964.67 391.393  14
  -1   5   7 3440.93 371.932  13
  -1  -5   7 3841.49 300.788  10
  -1  -5   7 4044.68 322.574   9
   1   5  -7 3073.82 552.299   5
   1   5  -6 7940.87 837.854   5
  -1  -5   6 6675.21 473.867   9
  -1  -5   6 7449.92 457.052  10
  -1   5   6 7625.98 543.382  14
  -1   5   6 7742.98 554.167  12
  -1   5   6 7092.14 532.530  13
  -1   5   5 49637.8 2405.54  14
  -1   5   5 48182.6 2393.24  13
  -1   5   5 51353.2 2400.24  12
  -1   5   5 47674.8 2333.05  23
  -1  -5   5 50841.5 3021.52   3
   1   5  -5 53851.0 2869.41   5
  -1   5   5 46751.2 2336.33  24
  -1  -5   4 8738.72 935.339   3
  -1   5   4 8223.32 556.136  13
  -1   5   4 8320.10 498.537  23
   1   5  -4 9808.66 888.234   5
  -1  -5   4 9194.18 818.317   4
  -1   5   4 7939.86 513.381  24
   1   5  -3 38032.6 2229.95   5
  -1   5   3 37651.5 1841.04  23
  -1   5   3 39593.8 1849.55  22
  -1  -5   3 36304.4 2128.38   4
  -1  -5   3 36939.4 2271.57   3
   1  -5  -2 33772.5 1829.18   2
  -1   5   2 34427.8 1662.39  22
   1   5  -1 2163.02 397.658   5
  -1   5   1 1967.87 246.270  18
  -1  -5   1 2030.75 298.152   2
  -1   5   1 1830.66 214.560   6
  -1   5   1 2239.07 241.803  22
   1  -5  -1 1811.13 263.482   2
  -1   5   1 1615.97 347.459   5
   1  -5   0 5035.29 454.893   2
  -1   5   0 5635.93 473.612  18
  -1  -5   0 6369.12 553.427   2
   1   5   0 5676.37 512.986  18
   1   5   0 5493.90 362.569  22
  -1   5   0 5346.68 362.155  22
  -1   5   0 4530.92 529.174   5
   1   5   0 4178.84 511.026   5
  -1   5   0 5027.44 452.226   6
  -1   5  -1 11105.7 618.019  22
   1   5   1 11461.2 626.849  22
   1   5   1 9365.17 765.690   5
  -1  -5  -1 13966.2 895.385   2
   1  -5   1 12640.5 1003.35   4
  -1   5  -1 11676.0 884.272   5
   1   5   1 10472.4 774.989  18
   1   5   2 20842.4 1228.72   5
   1  -5   2 22117.8 1437.47   4
   1  -5   3 1059.15 522.113   4
  -1   5  -3 844.636 333.229   5
   1   5   3 882.217 165.014  23
   1  -5   3 712.556 459.935   3
   1   5   4 12981.3 762.990  13
   1   5   4 12455.9 723.129  24
   1   5   4 13551.4 714.044  23
   1  -5   4 11325.3 1056.29   4
   1  -5   4 12769.6 1199.09   3
   1   5   4 12740.5 754.490  14
  -1   5  -4 12763.9 1058.86   5
   1   5   5 72247.9 3532.37  24
   1   5   5 75794.9 3588.50  13
   1  -5   5 80664.4 4308.32   3
  -1   5  -5 80508.6 4043.94   5
   1   5   6 8878.16 605.799  14
  -1   5  -6 9887.56 946.468   5
   1  -5   6 7874.16 516.729   9
   1   5   6 8478.75 593.895  13
   1  -5   6 8455.32 509.105  10
   1   5   6 8297.13 588.529  12
   1   5   7 29171.5 1458.72  14
   1  -5   7 28288.0 1381.70  10
   1   5   7 23894.9 1333.07  16
   1  -5   7 28005.2 1390.40   9
   1   5   7 28322.6 1429.51  13
   1  -5   8 24020.3 1221.38  10
   1   5   8 23569.0 1246.43  13
   1  -5   8 23051.6 1221.73   9
   1   5   8 24052.5 1281.20  14
   1  -5   9 5703.44 405.206  21
   1  -5   9 5668.73 381.744   9
   1   5   9 6419.06 449.673  14
   1  -5  10 1078.71 155.222   8
   1  -5  10 1081.66 121.519   9
  -1  -7   9 3897.99 294.054  21
  -1   7   9 4405.36 319.884  14
  -1  -7   8 4646.65 393.575  21
  -1  -7   8 5057.13 324.086   9
  -1   7   8 5419.66 413.090  14
  -1  -7   7 2381.78 212.179   9
  -1   7   7 2632.10 339.710  14
  -1   7   7 1791.75 305.019  12
  -1   7   6 4362.88 424.694  12
   1   7  -6 3509.21 618.550   5
  -1   7   6 3429.07 411.701  13
  -1   7   5 13250.8 813.362  24
  -1   7   5 13238.8 800.359  23
  -1   7   5 15177.7 881.125  12
  -1   7   5 14665.0 882.001  13
   1   7  -5 14030.6 1253.43   5
  -1  -7   5 12250.9 1329.56   3
  -1   7   5 14284.0 867.038  14
  -1   7   4 694.946 277.748  24
   1   7  -4 543.434 378.626   5
  -1   7   4 850.745 299.992  12
  -1   7   4 1113.36 222.938  23
  -1   7   4 906.943 261.993  14
  -1  -7   4 420.038 474.714   3
  -1   7   3 26180.0 1393.67  13
  -1   7   3 25520.6 1380.02  14
  -1   7   3 26648.9 1342.58  23
  -1  -7   3 24224.2 1869.62   3
  -1  -7   3 23456.1 1740.93   4
  -1   7   2 52595.8 2572.71  12
   1   7  -2 52363.2 2991.91   5
  -1  -7   2 52869.7 3017.93   4
  -1   7   2 52658.8 2536.03  23
   1   7  -2 52647.3 2499.82  22
  -1   7   2 50872.0 2571.55  13
  -1   7   2 52182.4 2572.43  14
   1   7  -1 22505.6 1193.57  12
  -1   7   1 22762.4 1217.90  12
  -1   7   1 21455.0 1208.89  14
   1   7  -1 24990.4 1501.91  18
   1   7  -1 23278.5 1174.81  22
  -1   7   1 22416.9 1183.31  22
   1   7  -1 23378.1 1568.41   5
  -1   7   1 22077.7 1226.11  13
  -1   7   0 89750.4 4260.44  22
  -1   7   0 92400.3 4721.30   5
   1   7   0 88763.9 4293.02  13
   1   7   0 91435.5 4263.34  22
  -1  -7   0 101821. 4664.54   2
   1   7   0 84916.8 4614.02   5
  -1   7   0 90537.8 4290.40  12
   1   7   0 93290.6 4551.54  18
  -1   7   0 90618.6 4293.50  14
   1   7   1 15204.4 1063.94  18
  -1   7  -1 13268.6 1187.21   5
   1   7   1 16287.5 893.747  14
  -1   7  -1 15368.4 1086.30  18
   1   7   1 16329.5 874.511  23
  -1   7  -1 14284.0 870.365  12
   1   7   1 16280.0 911.068  13
  -1   7  -1 14192.6 1041.26   6
   1  -7   1 14498.0 1337.32   4
   1   7   1 15457.6 1150.61   5
  -1   7  -1 15938.8 862.225  22
  -1  -7  -1 18347.0 1221.40   2
   1  -7   2 22198.3 1694.64   4
  -1   7  -2 22636.0 1165.51  22
   1   7   2 22292.2 1228.04  13
   1   7   2 22715.8 1219.02  14
  -1  -7  -2 22842.9 1550.01   2
  -1   7  -2 22570.0 1592.23   5
   1   7   3 3865.60 407.445  13
   1   7   3 4778.44 411.656  14
   1  -7   3 4382.68 760.732   3
   1  -7   3 3169.39 735.283   4
   1   7   3 4056.84 366.150  23
  -1   7  -3 3892.46 341.998  22
  -1   7  -4 9140.52 959.832   5
   1   7   4 8704.26 576.652  23
   1  -7   4 6783.02 940.276   4
   1   7   4 9352.30 614.972  24
   1   7   4 8690.29 612.070  14
   1  -7   4 7487.90 1015.42   3
   1  -7   5 4445.25 846.897   3
   1   7   5 5263.60 477.388  14
   1   7   5 4741.09 476.399  12
  -1   7  -5 7010.12 839.951   5
   1   7   5 5051.26 453.109  24
   1   7   5 5405.54 486.835  13
   1   7   6 761.202 268.722  24
   1   7   6 846.296 275.657  14
   1   7   6 918.711 291.037  13
   1   7   6 854.676 278.819  12
   1   7   7 10827.4 683.915  12
   1   7   7 10758.2 694.997  13
   1   7   8 16116.9 909.141  14
   1  -7   9 923.601 140.219   8
   1   7   9 1132.20 185.380  14
  -1   9   8 473.258 145.441  14
  -1  -9   7 23388.1 1185.25  21
  -1   9   6 275.794 210.134  14
  -1   9   6 289.250 238.595  12
  -1   9   5 1377.56 316.502  12
  -1   9   5 1300.58 285.135  14
  -1   9   4 349.134 256.545  24
  -1   9   4 517.206 263.362  14
  -1   9   4 540.995 208.897  23
  -1   9   3 2060.17 381.189  12
   1   9  -3 2469.35 258.459  23
  -1   9   3 2586.83 320.579  23
  -1   9   3 3101.17 381.886  24
  -1   9   3 1929.70 347.460  14
  -1   9   2 239.352 262.426  14
   1  -9  -2 104.866 616.944   4
  -1  -9   2 103.822 583.662   4
   1   9  -2 473.640 197.810  23
  -1   9   2 559.962 288.227  12
   1   9  -2 92.1743 339.489   5
  -1  -9   2 337.269 487.694   3
   1   9  -1 482.026 240.632  12
  -1   9   1-147.003 355.943  12
  -1  -9   1 347.346 502.751   3
  -1  -9   1 1487.30 781.637   4
  -1   9   1 794.446 265.114  14
   1   9  -1 893.217 224.384  23
   1   9  -1 705.458 375.625   5
   1  -9  -1 444.846 675.605   4
  -1   9   1 871.026 258.417  23
   1   9   0 5405.14 443.843  23
  -1   9   0 6284.06 468.860  23
  -1   9   0 5183.64 475.903  12
  -1  -9   0 4237.02 961.026   4
   1   9   0 4801.25 463.374  12
   1  -9   1 99834.9 5427.31   4
  -1   9  -1 95797.7 4635.20  12
  -1   9  -1 97589.9 4614.24  22
   1   9   1 101957. 4648.40  23
   1   9   1 99625.8 4641.34  14
   1   9   1 95227.1 4662.23  12
  -1  -9  -2 4274.52 915.051   4
   1   9   2 5003.41 475.101  12
   1   9   2 4679.52 438.458  14
   1  -9   2 3892.03 929.883   4
   1   9   2 5084.42 440.428  23
  -1   9  -2 5111.46 765.421   5
   1  -9   2 4149.05 844.418   3
   1   9   3 19528.3 1111.48  14
   1   9   3 20546.4 1108.79  24
   1   9   3 18495.2 1113.45  12
   1   9   3 19201.0 1127.36  13
   1   9   4-202.365 280.897  13
   1   9   4 149.005 231.930  14
   1   9   4 20.1955 274.664  24
   1   9   5 8515.25 598.477  14
   1   9   5 9247.02 623.444  12
   1   9   5 8337.64 567.576  24
   1   9   6-162.670 215.470  12
   1   9   6 82.2999 201.063  14
   1   9   7 307.617 182.500  14
   1  -9   8 1250.95 121.352   8
  -1  11   3 5287.22 411.924  12
  -1  11   2 13219.8 715.616  24
   1  11  -2 11996.4 648.202  23
   1  11  -1 8561.94 528.471  23
  -1  11   1 9397.01 557.472  23
   1  11   0 12702.7 731.792  12
  -1  11   0 12903.8 729.558  23
   1  11   0 13507.6 730.845  23
   1  11   1 6006.55 415.190  23
  -1  11  -1 5492.66 401.508  23
   1  11   1 6300.22 452.133  12
   1  11   1 6466.50 475.584  24
   1  11   2 24435.2 1184.13  24
  -1  11  -2 21744.8 1131.54  23
   1  11   2 21451.0 1167.77  12
  -1  11  -3 793.884 148.119  23
   1  11   3 903.912 226.302  24
   1  11   3 819.123 239.651  12
   1  11   4 4047.50 339.708  12
  -2   0  11 13.1196 85.8916  10
  -2   0  11-49.7253 94.2498   9
  -2   0  10 2541.87 271.234   9
  -2   0  10 2576.84 267.122   8
  -2   0  10 2719.51 292.037  16
  -2   0  10 2728.12 261.743  27
  -2   0  10 2793.59 257.239  10
  -2   0   9-102.089 132.794   9
  -2   0   9 62.3567 118.198  10
  -2   0   9 78.6959 118.202  27
  -2   0   9 56.1170 201.943  16
  -2   0   9 56.2448 124.351   8
  -2   0   8 39580.2 1875.72  16
  -2   0   8 37551.6 1943.63   8
  -2   0   8 38352.0 1872.02  10
  -2   0   8 34978.9 1849.92  27
  -2   0   8 37741.5 2303.75  15
  -2   0   8 37734.7 1909.78   9
  -2   0   7 27.2257 115.665   8
  -2   0   7 60.6215 382.689  15
  -2   0   7 103.434 94.5528  10
  -2   0   7-21.4363 98.3688   9
  -2   0   7 65.8329 76.8676  27
  -2   0   7-48.7485 172.576  16
  -2   0   7-13.9415 105.400  21
  -2   0   6 17951.2 920.476  16
  -2   0   6 17637.6 1199.00  15
  -2   0   6 17426.5 911.727  21
  -2   0   6 17736.5 1164.95  26
   2   0  -5-31.6582 171.436   5
  -2   0   5 75.3561 130.688  26
  -2   0   5-51.8405 115.136  16
  -2   0   5-190.654 322.269  15
  -2   0   4 8890.62 645.145  15
   2   0  -4 7210.55 563.756   5
  -2   0   4 7399.77 555.615  26
   2   0  -3 46.3789 164.591   5
  -2   0   3 107.663 244.159  15
  -2   0   3-41.7265 95.7285  26
  -2   0   2 192055. 8842.50  15
  -2   0   1 135.929 96.8401   1
  -2   0   1 25.4125 78.1239   2
   2   0  -1-105.546 228.818   4
   2   0   0 216608. 5445.96   4
   2   0   0 213578. 5352.12  18
   2   0   2 451270. 20280.8  15
   2   0   2 434086. 20320.6   4
   2   0   3-28.5702 347.718   4
   2   0   3-26.0921 271.502  15
   2   0   4 3593.15 498.619  15
   2   0   5 47.5327 126.201  16
   2   0   5-139.029 363.891  15
   2   0   5-66.4249 143.034  17
   2   0   6 5234.91 417.087   8
   2   0   6 5357.69 689.672  15
   2   0   6 5756.04 389.951   9
   2   0   6 4971.39 367.800  17
   2   0   6 4631.01 343.083  27
   2   0   6 5120.30 362.987  16
   2   0   7 141.301 419.995  15
   2   0   7-18.0530 175.717  16
   2   0   7 96.0043 115.876   9
   2   0   7 102.565 219.856  17
   2   0   7-37.2162 94.0856  27
   2   0   7-30.7484 141.085   8
   2   0   8 142.313 206.356  16
   2   0   8-79.3160 423.974  15
   2   0   8 42.1648 121.287  27
   2   0   8 115.879 137.794  10
   2   0   8-33.7335 137.221   8
   2   0   8 115.689 249.686  17
   2   0   8 81.2557 142.882   9
   2   0   9-32.5465 135.349   8
   2   0   9 108.901 131.444   9
   2   0   9 68.6072 135.951  10
   2   0   9-184.932 217.493  16
   2   0  10 601.475 171.446   8
   2   0  10 1233.15 199.150   9
   2   0  10 946.146 206.969  16
   2   0  11 30.0622 99.2692   9
   2   0  11 21.7988 119.554  16
  -2  -2  11 3057.65 232.398  10
  -2   2  11 2810.44 231.716   9
  -2  -2  11 2906.52 242.705   9
  -2  -2  10-23.4207 113.097   8
  -2  -2  10 154.108 98.2253  27
  -2   2  10 43.7287 115.347   9
  -2   2  10 129.932 107.281  10
  -2   2  10 33.7536 107.564  27
  -2  -2  10 102.238 118.963   9
  -2  -2  10-68.3051 109.838  10
  -2  -2   9 16130.7 954.648   8
  -2   2   9 16630.7 922.415   9
  -2   2   9 15634.8 873.733  27
  -2   2   9 15520.4 869.876  10
  -2  -2   9 14530.8 850.451  27
  -2  -2   9 16988.4 881.365  10
  -2   2   9 15261.8 870.088  16
  -2  -2   9 15519.7 861.833  16
  -2  -2   9 15335.9 896.655   9
  -2  -2   9 15559.4 846.096  21
  -2  -2   8 6864.05 800.826  15
  -2   2   8 8152.51 506.939  10
  -2   2   8 6680.82 822.857  15
  -2  -2   8 7704.17 503.178  16
  -2   2   8 7566.31 516.128  16
  -2   2   8 8796.28 555.945   9
  -2   2   8 7613.95 498.886  27
  -2  -2   8 7915.00 533.611   9
  -2  -2   8 7024.24 481.724  27
  -2  -2   8 6928.95 491.648  10
  -2   2   8 7695.27 548.104   8
  -2  -2   8 8630.18 529.294  21
  -2   2   7 25687.5 1397.29   8
  -2  -2   7 27851.2 1347.74  16
  -2   2   7 26989.2 1351.48  27
  -2   2   7 27606.6 1354.03  16
  -2  -2   7 24746.3 1330.70  27
  -2   2   7 26851.2 1348.76  10
  -2  -2   7 26569.7 1352.88  10
  -2  -2   7 24961.1 1663.22  15
  -2  -2   7 27367.8 1394.42   9
  -2   2   7 24056.4 1676.41  15
  -2  -2   7 26955.5 1376.83  21
  -2   2   7 27221.1 1390.77   9
  -2  -2   6 1309.60 146.952  27
  -2   2   6 1960.12 323.206  26
  -2  -2   6 1462.76 187.812   9
   2   2  -6 1101.94 315.696   5
  -2  -2   6 1779.28 423.574  15
  -2  -2   6 1330.31 274.015  26
  -2  -2   6 1061.79 146.490  10
  -2   2   6 750.919 365.813  15
  -2   2   6 1612.87 199.143  16
  -2  -2   6 1426.83 190.776  16
  -2   2   6 1504.53 159.359  27
  -2   2   5 32444.2 1574.76  16
  -2  -2   5 34474.0 1580.52  16
  -2  -2   5 31041.8 1799.89  15
  -2  -2   5 28951.5 1748.14  26
  -2   2   5 32364.5 1815.86  15
   2   2  -5 34025.7 1894.82   5
  -2   2   5 32486.6 1790.07  26
   2   2  -4 38482.5 2110.56   5
  -2   2   4 37869.7 2014.94  15
  -2  -2   4 40900.4 2028.27  15
  -2  -2   4 38479.6 1981.73  26
  -2   2   4 37760.9 1987.49  26
  -2  -2   3 12400.3 670.837   4
  -2   2   3 11345.5 747.776  15
   2   2  -3 12021.6 824.698   5
  -2   2   3 11149.9 701.905  26
  -2  -2   3 12623.6 806.160   3
  -2  -2   3 11745.9 740.479  15
  -2  -2   3 12148.1 704.644  26
   2   2  -2 90537.1 4024.13   5
  -2   2   2 73216.1 3853.50  26
  -2   2   2 84135.8 3879.79  15
  -2  -2   2 86406.2 3865.79  26
  -2  -2   2 84019.0 3868.96  15
  -2   2   1 125115. 5480.66  26
  -2   2   1 127316. 5518.22   6
   2  -2  -1 109640. 5422.76   2
  -2  -2   1 131324. 5475.42  26
  -2   2   0 1234.02 228.923   6
   2   2   0 2093.30 278.147   5
  -2  -2   0 1834.93 221.132   1
   2   2   1 175201. 7839.47  15
   2  -2   1 160833. 7830.13  15
   2   2   1 176860. 7860.05   5
   2   2   2 73829.2 3293.99  15
   2  -2   2 74168.5 3402.11   4
   2  -2   2 74820.8 3446.42   3
  -2   2  -2 71935.3 3348.80   5
   2   2   2 63925.9 3179.44   5
   2  -2   2 69506.7 3278.01  15
   2   2   3 99769.8 4682.03  15
   2  -2   3 98811.6 4763.21   4
  -2   2  -3 99591.9 4707.99   5
  -2  -2  -3 99151.4 4536.21   6
   2  -2   3 92181.4 4658.03  15
  -2   2  -4 666.124 247.889   5
   2  -2   4 705.274 461.106   4
   2  -2   4 1049.84 330.407  15
   2   2   4 927.183 342.162  15
  -2   2  -5 14757.4 966.021   5
   2   2   5 14721.2 1030.60  15
   2  -2   5 14012.9 739.563  16
   2   2   5 13915.7 740.737  17
   2  -2   5 11600.1 1002.24   4
   2  -2   5 14336.3 739.269  17
   2   2   5 14057.2 743.375  16
   2  -2   5 14358.9 1026.63  15
   2  -2   6 20546.2 1061.55  16
   2   2   6 21889.5 1069.89  17
   2   2   6 19233.4 1135.34   8
   2  -2   6 20640.5 1060.71  17
   2  -2   6 20938.9 1094.29   9
   2  -2   6 19201.3 1049.22  27
   2  -2   6 21495.6 1081.27  10
   2   2   6 20375.8 1076.73  10
   2   2   6 22587.4 1440.81  15
   2   2   6 19406.5 1102.66   9
   2   2   6 21831.6 1072.48  16
   2  -2   6 20607.1 1388.83  15
   2   2   6 20579.3 1066.27  27
   2   2   7 5378.85 733.868  15
   2   2   7 5532.72 431.945   9
   2   2   7 5523.17 459.769   8
   2  -2   7 4880.21 693.775  15
   2  -2   7 5124.31 391.557  10
   2   2   7 4864.10 426.356  14
   2  -2   7 4632.85 361.657  27
   2  -2   7 5375.59 399.620  16
   2   2   7 5316.48 395.767  10
   2   2   7 5417.08 384.582  27
   2   2   7 4977.52 406.817  17
   2   2   7 5575.93 411.807  16
   2  -2   7 6128.23 424.332   9
   2  -2   7 5850.12 425.824  17
   2   2   8 12100.2 689.400  16
   2  -2   8 10408.2 659.072  16
   2   2   8 10820.6 673.835  17
   2  -2   8 8542.87 966.253  15
   2   2   8 10924.3 1058.69  15
   2  -2   8 10602.7 667.934  10
   2   2   8 11454.9 714.703   9
   2   2   8 9454.64 671.036  14
   2  -2   8 10745.7 668.120  17
   2   2   8 11918.7 758.068   8
   2  -2   8 11358.9 692.735   9
   2  -2   9 10821.9 713.833   8
   2   2   9 9371.48 632.770  14
   2   2   9 11398.2 663.214  16
   2  -2   9 10809.8 653.055  10
   2   2   9 11077.3 697.752   9
   2  -2   9 10093.3 657.211   9
   2  -2   9 10150.4 641.057  16
   2   2  10 425.197 156.341   9
   2   2  10 501.951 179.857  16
   2  -2  10 333.836 162.725  16
   2  -2  10 385.490 147.409   8
   2  -2  10 412.980 130.068   9
   2  -2  11 5714.75 361.727   8
   2  -2  11 4710.44 332.345   9
   2   2  11 5647.14 338.244  16
  -2  -4  11 94.4263 66.1516   9
  -2  -4  10 4475.65 309.882  10
  -2  -4  10 4520.31 319.486   9
  -2  -4  10 4230.69 346.018   8
  -2  -4   9 6623.34 439.554  10
  -2   4   9 6884.56 476.954  14
  -2  -4   9 6478.03 452.203   9
  -2  -4   9 7440.22 477.426  21
  -2   4   8 2084.64 245.405  16
  -2  -4   8 2507.50 257.457   9
  -2  -4   8 2214.59 300.205  21
  -2   4   8 2717.21 309.348  14
  -2   4   8 2643.13 275.924   9
  -2  -4   8 2664.98 248.126  10
  -2  -4   8 3108.75 260.231  27
  -2   4   8 2497.33 245.198  27
  -2  -4   7 2680.58 264.238   9
  -2   4   7 2961.11 541.859  15
  -2  -4   7 2599.47 239.264  27
  -2  -4   7 2590.26 236.464  10
  -2   4   7 2339.62 231.626  27
  -2   4   7 1941.65 240.642  16
  -2  -4   7 2121.74 468.370  15
   2   4  -7 2093.83 466.898   5
  -2   4   7 2383.90 255.338   9
  -2   4   7 2757.21 318.393  14
  -2  -4   7 2264.46 245.617  16
  -2  -4   6 2952.39 264.141   9
  -2   4   6 1673.55 216.379  16
  -2   4   6 527.690 530.750  15
   2   4  -6 2866.42 528.740   5
  -2  -4   6 1505.91 473.862  15
  -2  -4   6 2182.23 225.662  16
  -2   4   6 2237.80 289.543  14
  -2  -4   6 2764.84 225.798  10
  -2   4   6 2131.81 201.879  27
  -2   4   6 2446.96 285.749  13
  -2   4   5 17326.5 1128.68  15
  -2   4   5 17731.7 896.818  23
  -2  -4   5 18322.5 1134.13  15
  -2   4   5 16719.4 885.003  16
   2   4  -5 21223.4 1375.13   5
  -2   4   5 17792.2 968.612  14
  -2  -4   4 198863. 9665.27   3
  -2  -4   4 206805. 9395.62  15
  -2   4   4 198685. 9223.12  23
  -2   4   4 189968. 9374.75  26
  -2  -4   4 209069. 9428.60   4
  -2   4   4 203966. 9392.21  15
  -2  -4   4 209064. 9385.44  26
  -2   4   4 198597. 9223.66  22
   2   4  -4 221752. 9721.06   5
   2   4  -3 42929.7 2313.18   5
  -2   4   3 39867.1 2015.87  26
  -2  -4   3 41526.7 2296.90   3
  -2  -4   3 40504.8 2007.90  26
  -2  -4   2 117064. 5043.75   2
  -2   4   2 101730. 4785.96  26
  -2  -4   2 109508. 4782.30  26
  -2   4   1 28417.5 1375.84   6
  -2   4   1 25469.9 1229.88  26
  -2   4   1 30153.6 1531.43   5
   2  -4  -1 25298.7 1318.12   2
  -2  -4   1 24571.6 1218.52  26
  -2  -4   1 31438.5 1525.07   2
   2   4  -1 31858.5 1591.20   5
  -2   4   1 26504.1 1276.74  18
  -2  -4   0 2814.14 312.036   1
  -2  -4   0 3263.93 370.003   2
  -2   4   0 3391.93 422.701   5
   2   4   0 4083.38 395.992  18
   2   4   0 2806.89 385.004   5
  -2   4   0 3187.83 356.522   6
   2   4   1 3548.16 289.539  15
   2   4   1 4710.97 432.172   5
   2  -4   1 3345.82 273.266  15
   2   4   1 4909.51 429.882  18
  -2  -4  -1 5849.32 423.863   1
   2  -4   2 48760.2 2464.28  15
   2   4   2 50235.5 2476.36  15
  -2  -4  -2 59119.3 2613.34   1
   2  -4   2 53469.3 2762.46   4
   2   4   2 50568.7 2504.84   5
  -2   4  -2 50179.2 2681.77   5
   2  -4   3 856.562 248.310  15
  -2   4  -3 640.495 306.384   5
   2   4   3 664.941 264.820  15
   2   4   3 412.537 171.496  24
   2  -4   3 656.029 484.138   4
   2   4   3 667.007 147.435  23
   2   4   4 7428.60 613.937  15
   2   4   4 7031.94 445.621  24
   2  -4   4 5858.21 556.434  15
  -2   4  -4 7228.84 715.425   5
   2  -4   4 7763.17 815.011   4
   2  -4   4 6032.30 839.087   3
   2   4   5 5842.50 370.031  16
   2   4   5 5379.35 407.628  24
   2  -4   5 6167.53 590.788  15
   2   4   5 5806.02 427.300   9
   2   4   5 6278.19 633.056  15
   2  -4   5 4663.69 693.659   4
  -2   4  -5 6597.33 707.086   5
   2  -4   5 5629.47 365.610  17
   2   4   5 5870.10 370.781  17
   2  -4   6 76609.8 3608.86  17
   2  -4   6 80834.9 3947.21  15
   2   4   6 76875.7 3701.47  14
  -2   4  -6 86398.4 4139.31   5
   2   4   6 79081.9 3690.11  13
   2  -4   6 77547.9 3638.17  10
   2   4   6 73925.2 3613.99  16
   2   4   6 82854.1 3993.78  15
   2   4   6 67873.9 3685.76   9
   2   4   6 77852.7 3615.76  17
   2  -4   6 78775.0 3660.34   9
   2  -4   6 78924.3 3613.32  16
   2   4   7 3356.01 295.832  16
   2  -4   7 2779.07 271.725  10
   2   4   7 3107.75 559.863  15
   2  -4   7 3258.96 289.268  16
   2   4   7 2921.62 341.427  13
   2   4   7 3133.89 353.566  14
   2  -4   7 3285.41 291.420   9
   2   4   7 3156.44 329.726   9
   2  -4   8 553.628 150.804  10
   2   4   8 828.263 230.971  14
   2  -4   8 470.984 133.887   9
   2   4   8 538.474 192.066  16
   2  -4   8 636.924 176.577  16
   2   4   8 690.009 218.506  13
   2  -4   9 612.203 137.422   9
   2   4   9 723.249 210.883  14
   2   4   9 584.288 165.350  16
   2  -4   9 577.835 155.382  16
   2  -4  10 2315.98 201.834   9
   2  -4  11 368.032 74.1706   8
  -2  -6  10 761.540 88.1870   9
  -2  -6  10 765.133 115.742   8
  -2  -6   9 285.169 92.6370  10
  -2   6   9 30.6826 160.984  14
  -2  -6   9 194.702 78.4853   9
  -2  -6   9 121.717 138.025  21
  -2   6   8 7634.38 531.594  14
  -2  -6   8 6997.67 457.598   9
  -2  -6   8 7635.74 456.484  10
  -2  -6   8 7247.45 523.870  21
  -2  -6   7 18.7561 82.9911   9
  -2   6   7 226.847 223.980  14
  -2  -6   7 194.244 104.143  10
  -2   6   6 7548.00 582.285  14
  -2   6   6 8087.79 590.866  13
  -2  -6   6 7666.19 511.602   9
  -2   6   6 8155.97 593.552  12
   2   6  -6 8716.81 938.732   5
  -2   6   5 13523.1 843.980  12
  -2  -6   5 12027.9 1286.94   3
   2   6  -5 13797.0 1227.38   5
  -2   6   5 13249.2 838.142  13
  -2   6   5 14318.9 849.614  14
  -2   6   5 13801.6 768.991  23
  -2   6   4 609.130 245.431  12
   2  -6  -4 70.9591 500.026   4
   2   6  -4 85.7340 324.284   5
  -2   6   4 228.596 227.211  13
  -2   6   4 143.274 220.347  24
  -2   6   4 257.205 204.140  14
  -2  -6   4 182.015 467.028   3
  -2   6   4 309.306 154.486  23
  -2  -6   3 75294.2 4238.24   3
  -2   6   3 78979.0 3722.73  22
  -2  -6   3 78067.3 4072.75   4
  -2   6   3 79621.8 3722.32  23
  -2   6   3 79805.8 3774.35  14
  -2   6   2 323.415 187.400  14
   2   6  -2 284.223 314.323   5
  -2   6   2 182.066 195.580  13
  -2   6   2 98.3814 205.685  12
  -2   6   1 96893.9 4714.94  22
   2  -6  -1 102771. 5197.74   4
   2   6  -1 117054. 5102.51  18
  -2  -6   1 102305. 5055.85   2
   2   6  -1 102025. 5128.77   5
  -2   6   0 5869.50 422.787  22
   2   6   0 6564.18 609.201  18
  -2   6   0 6300.84 549.532   6
  -2   6   0 5892.86 665.099   5
   2   6   0 5979.74 406.553  23
   2   6   0 6662.13 657.772   5
  -2  -6   0 6289.70 638.192   2
  -2   6  -1 6031.64 584.263   6
   2   6   1 5910.79 593.766  18
  -2  -6  -1 8032.99 735.015   2
   2  -6   1 6126.63 833.142   4
   2   6   1 4719.56 561.120   5
  -2   6  -1 6130.89 423.623  22
  -2   6  -1 4688.32 656.251   5
   2   6   1 6509.88 418.471  23
   2   6   2 38594.0 1821.64  23
  -2  -6  -2 35536.2 2183.96   2
   2   6   2 35085.0 1845.20  13
   2  -6   2 36806.1 2283.36   4
  -2   6  -2 37194.3 1800.99  22
  -2   6  -3 222.606 281.158   5
   2   6   3 548.123 208.335  13
  -2   6  -3 444.129 192.242  22
   2  -6   3 597.607 549.987   4
   2   6   3 424.817 187.972  14
  -2   6  -4 12994.0 1112.13   5
   2   6   4 10918.8 687.506  24
   2   6   4 11579.9 675.514  23
   2   6   4 11637.6 721.746  14
   2  -6   4 9453.23 1110.52   3
   2  -6   4 9689.15 1092.29   4
  -2   6  -5 21586.8 1628.68   5
   2  -6   5 22150.3 1837.58   3
   2   6   5 21012.7 1199.80  13
   2   6   5 21469.9 1159.17  24
   2   6   5 21603.5 1195.88  14
   2   6   6 309.076 253.621  13
  -2   6  -6 1172.95 476.403   5
   2   6   6 435.684 262.692  24
   2   6   6 498.341 260.387  12
   2   6   7 21260.6 1188.42  13
   2   6   7 21919.3 1177.82  12
   2   6   7 21917.7 1214.88  14
   2   6   8 260.889 200.943  13
   2   6   8 315.950 218.297  14
   2   6   9 13934.8 774.360  14
   2  -6   9 13667.6 777.333   8
   2  -6  10 41.6797 56.4572   8
  -2  -8   9 6058.41 351.540   8
  -2   8   8 11199.2 654.519  14
  -2   8   7 486.253 233.652  14
  -2   8   6 10996.8 719.164  12
  -2   8   5 4094.53 432.150  14
  -2   8   5 4175.72 371.295  23
  -2   8   5 4500.05 451.935  12
  -2   8   4 9586.67 658.491  14
   2  -8  -4 6970.65 950.529   4
  -2  -8   4 7577.71 1041.56   3
  -2   8   4 9555.38 599.623  23
  -2   8   4 9040.65 617.089  24
   2   8  -3 15700.7 1352.11   5
  -2  -8   3 14635.9 1324.25   4
   2   8  -3 15958.8 872.376  23
  -2   8   3 16191.2 971.519  12
   2   8  -3 18082.2 1316.62  18
  -2   8   3 16707.1 917.398  23
  -2   8   3 15843.0 961.880  14
  -2  -8   3 13362.0 1383.18   3
   2  -8  -3 13440.9 1403.36   4
   2  -8  -2 98.3499 620.908   4
  -2  -8   2 93.2214 582.958   4
   2   8  -2 88.7408 344.220   5
  -2   8   2 296.011 264.119  14
  -2   8   2-25.3562 274.733  12
  -2  -8   2-104.045 485.911   3
   2   8  -2 295.854 181.579  23
   2   8  -2 281.294 251.551  18
  -2   8   2 150.907 207.476  23
   2  -8  -1 108835. 5565.72   4
   2   8  -1 105274. 5348.71   5
   2   8  -1 100553. 4843.46  12
  -2   8   1 105655. 4901.06  14
  -2   8   1 101350. 4875.06  12
   2   8  -1 106239. 5219.00  18
   2   8  -1 104822. 4843.05  23
  -2   8   1 99673.4 4835.89  22
  -2   8   0 4549.18 421.526  22
   2   8   0 4198.88 545.987  18
   2   8   0 4846.38 394.941  23
   2   8   0 4528.46 418.698  13
  -2   8   0 3955.76 418.617  12
   2   8   0 4225.42 605.648   5
   2   8   1 14669.6 899.901  14
   2  -8   1 16018.8 1491.61   3
   2   8   1 16766.1 959.057  13
  -2   8  -1 15430.1 898.242  22
   2  -8   1 16525.8 1557.96   4
  -2   8  -1 15298.7 916.831  12
   2   8   1 17338.0 924.659  23
  -2  -8  -1 16507.8 1275.79   2
   2   8   2 33916.7 1682.60  23
   2   8   2 31435.0 1688.76  14
   2  -8   2 35449.6 2349.44   4
  -2   8  -2 32245.6 1641.17  22
  -2   8  -2 31592.2 2170.25   5
   2   8   2 33128.4 1715.67  13
  -2   8  -3 34579.2 1710.67  22
   2  -8   3 31450.7 2323.25   4
   2   8   3 34029.1 1797.98  13
   2  -8   3 35408.6 2444.25   3
   2   8   3 36711.8 1786.50  24
  -2   8  -3 31071.4 2068.34   6
   2   8   3 34844.1 1791.03  14
   2   8   4 21215.4 1215.69  14
  -2   8  -4 20011.8 1507.13   6
   2   8   4 24057.6 1214.74  24
  -2   8  -4 22349.8 1703.33   5
   2   8   4 21234.1 1230.75  13
   2  -8   4 20573.3 1781.23   3
   2   8   5 5503.29 484.299  14
   2   8   5 5791.46 478.005  24
   2   8   5 5945.02 505.851  12
   2   8   6 8544.36 610.156  13
   2   8   6 8481.57 596.857  14
   2   8   6 7941.02 582.255  12
   2   8   7 2103.69 296.389  13
   2   8   7 2358.96 287.782  12
   2   8   7 2271.22 302.531  14
   2  -8   8 234.666 94.0597   8
  -2 -10   6 3234.79 243.865  21
  -2  10   5 3605.61 358.403  12
  -2  10   4 10796.5 698.547  12
  -2  10   3 1844.05 289.892  24
  -2  10   3 1674.87 265.054  23
  -2  10   3 1771.45 343.414  12
  -2  10   2 2583.73 312.844  23
  -2  10   2 2335.36 359.875  12
   2  10  -2 1918.89 236.499  23
  -2  10   1 3374.50 411.417  12
   2  10  -1 4464.08 360.343  23
   2  10   0 1268.91 240.611  23
   2  10   0 1343.65 271.665  12
  -2  10   0 1404.54 294.735  12
  -2  10   0 1364.93 260.593  23
   2  10   1 24916.3 1299.97  23
  -2  10  -1 24606.6 1297.30  23
   2  10   1 24847.1 1322.41  12
   2  10   2 10211.9 670.571  24
   2  10   2 9088.68 642.560  12
   2  10   2 9865.15 613.977  23
  -2  10  -2 8810.98 582.914  23
   2  10   3 30009.6 1588.27  14
  -2  10  -3 30937.4 1567.33  23
   2  10   3 33221.8 1610.46  24
   2  10   3 31586.1 1624.65  12
  -2  10  -4 3473.61 289.630  23
   2  10   4 3793.76 348.111  14
   2  10   4 3814.06 391.923  12
   2  10   4 3962.11 358.942  24
   2  10   5 678.104 198.209  14
   2  10   5 685.261 232.581  12
   2  10   6 5171.08 350.516  12
   2  10   6 4329.73 338.269  14
  -2  12   2 1037.86 126.985  11
  -3   1  11 6692.74 422.445   9
  -3  -1  11 6341.70 407.236  10
  -3  -1  11 7269.13 436.881   9
  -3   1  10-65.8998 114.287   9
  -3  -1  10 107.299 114.709   9
  -3  -1  10 16.4782 105.000  27
  -3   1  10 69.8972 106.067  10
  -3  -1  10-88.5577 130.318  10
  -3   1  10-34.7823 114.848  27
  -3  -1   9 1802.26 237.822   9
  -3  -1   9 1612.72 230.165   8
  -3  -1   9 1639.64 255.783  16
  -3   1   9 1610.39 207.757  10
  -3  -1   9 1418.25 202.280  27
  -3   1   9 1772.25 220.858  27
  -3   1   9 1924.84 237.397   9
  -3  -1   8 53430.5 2894.81  15
  -3  -1   8 51979.8 2564.49   8
  -3  -1   8 51740.8 2469.09  16
  -3  -1   8 52863.0 2463.42  21
  -3   1   8 47417.3 2856.48  15
  -3  -1   8 50504.1 2516.49   9
  -3   1   8 56421.3 2541.04   9
  -3   1   8 49969.3 2471.29  27
  -3  -1   8 48282.0 2458.82  27
  -3   1   8 48837.9 2468.98  10
  -3  -1   7 13602.0 760.962  16
  -3   1   7 11258.5 999.257  26
  -3  -1   7 14185.4 800.485   9
  -3  -1   7 12905.7 1099.31  15
  -3  -1   7 12666.3 740.251  27
  -3   1   7 15030.5 767.103  27
  -3  -1   7 13463.7 1022.93  26
  -3   1   7 13472.7 757.120  10
  -3   1   7 14420.4 801.511   9
  -3  -1   7 14065.0 768.479  21
  -3  -1   6 65081.9 3150.32   9
  -3   1   6 67536.7 3104.75  16
  -3  -1   6 67887.6 3105.33  16
  -3  -1   6 67102.2 3411.98  15
  -3   1   6 66799.9 3110.36   7
  -3  -1   6 68042.6 3126.80  21
   3   1  -6 66025.0 3411.92   5
  -3   1   6 67093.9 3091.12  21
  -3   1   6 64256.8 3384.28  26
  -3   1   6 60868.5 3098.40  27
  -3  -1   6 65757.7 3101.98  27
  -3  -1   6 59705.4 3355.77  26
  -3  -1   6 66426.2 3101.60   7
  -3  -1   5 6513.33 380.151  16
  -3  -1   5 6137.31 605.203  15
  -3  -1   5 6466.27 545.063  26
  -3   1   5 5908.54 373.326  16
  -3  -1   5 5888.43 390.049  21
  -3   1   5 6080.71 539.662  26
   3   1  -5 5216.95 569.767   5
   3   1  -4 37145.9 1957.62   5
  -3  -1   4 34691.1 1873.22  15
  -3  -1   4 35529.0 1852.30  26
  -3   1   4 35065.8 1857.28  26
  -3   1   3 65096.7 3296.83  26
   3   1  -3 74625.6 3442.44   5
  -3  -1   3 70771.2 3320.67  15
  -3  -1   3 71577.5 3305.21  26
   3  -1  -3 66101.8 3227.23   4
  -3  -1   2 495511. 23027.9  15
  -3   1   2 495556. 23028.6  26
   3  -1  -2 494900. 23017.2   4
  -3  -1   2 510723. 23067.9   2
  -3  -1   2 510651. 22966.6   3
  -3  -1   2 516943. 23023.1  26
  -3   1   1 53240.5 3181.43   1
  -3  -1   1 93317.5 3335.77   2
   3  -1  -1 74893.4 3297.33   4
   3  -1  -1 66254.2 3144.45  18
  -3  -1   1 82884.1 3248.84  26
  -3   1   1 72809.4 3239.50  26
   3  -1   0 36301.5 1874.69   3
   3   1   0 40006.5 1867.30  18
   3  -1   1 24.8215 280.686   3
  -3  -1  -1 111.799 127.122   6
   3   1   1 179.672 155.121  18
   3  -1   2 114491. 5309.13  15
  -3  -1  -2 110832. 5237.90   6
   3  -1   2 113758. 5389.62   4
   3  -1   3 30940.7 1654.25   4
  -3  -1  -3 26569.1 1433.12   6
   3  -1   3 29224.6 1559.89  15
   3  -1   4 281131. 13496.5   4
   3  -1   4 294789. 13429.7  15
   3  -1   5 5820.54 391.893  16
   3  -1   5 6325.92 690.519  15
   3   1   5 6576.04 405.288  16
   3  -1   5 6253.90 399.726  17
   3   1   5 6243.24 400.873  17
   3  -1   6 109.198 147.202  16
   3   1   6 18.8696 99.9146  10
   3   1   6 358.103 131.921   9
   3  -1   6 205.134 110.002   9
   3  -1   6-248.524 395.996  15
   3   1   6 318.695 136.524   8
   3   1   6 65.4513 87.9045  27
   3  -1   6 171.085 121.447   8
   3  -1   6 285.060 102.220  27
   3  -1   6 402.212 117.897  10
   3  -1   6 205.059 182.060  17
   3   1   6 252.305 185.366  17
   3  -1   7 42675.1 2509.06  15
   3  -1   7 43918.7 2053.38  17
   3   1   7 39861.9 2139.48   8
   3  -1   7 43462.1 2056.01  16
   3  -1   7 41555.7 2069.28  10
   3   1   7 38671.5 2057.88  10
   3  -1   7 41205.4 2092.55   9
   3   1   7 42401.2 2050.67  17
   3   1   7 40755.0 2103.47   9
   3   1   8 2189.90 289.115   9
   3  -1   8 2320.69 275.992   9
   3  -1   8 2554.94 302.555  16
   3  -1   8 2077.97 567.539  15
   3  -1   8 2206.51 264.652  10
   3   1   8 2578.09 315.682   8
   3  -1   8 1903.41 315.307  17
   3   1   8 1678.98 273.061  14
   3   1   8 2478.41 615.959  15
   3   1   8 2241.46 322.196  17
   3   1   9 2348.71 302.321   8
   3  -1   9 2353.91 299.827   8
   3   1   9 1890.96 250.623  14
   3  -1   9 2614.55 302.693  16
   3  -1   9 2793.42 289.212   9
   3  -1  10 7606.35 506.636   8
   3  -1  10 7685.54 485.401   9
   3   1  11 662.863 131.356  16
   3  -1  11 461.200 116.928  16
  -3  -3  11 5328.84 321.915  10
  -3  -3  11 5054.26 333.336   9
  -3  -3  10 21987.4 1162.81   8
  -3  -3  10 22537.2 1149.52   9
  -3   3  10 21576.2 1118.42  27
  -3  -3  10 21925.6 1121.44  10
  -3  -3  10 21944.2 1108.44  27
  -3  -3   9 795.592 172.398   9
  -3  -3   9 997.978 153.120  27
  -3  -3   9 1164.42 225.260   8
  -3   3   9 775.454 163.841   9
  -3   3   9 939.256 153.618  10
  -3  -3   9 972.727 182.443  21
  -3   3   9 1060.16 164.114  27
  -3  -3   9 899.902 158.726  10
  -3  -3   8 2705.65 269.909   9
  -3   3   8 2154.26 266.372  16
  -3  -3   8 2108.63 255.980  16
  -3   3   8 2305.52 238.624  27
  -3  -3   8 2296.49 234.590  10
  -3  -3   8 2307.88 255.582  20
  -3  -3   8 2328.61 283.047  21
  -3   3   8 2131.34 225.388  10
  -3  -3   8 2393.89 230.804  27
  -3   3   8 2128.69 249.823   9
  -3   3   7 12297.0 680.935  16
  -3  -3   7 11782.0 678.434  10
  -3   3   7 12663.9 714.169   9
  -3   3   7 11205.0 997.796  15
  -3  -3   7 10019.4 930.511  15
  -3   3   7 11253.2 663.880  10
  -3  -3   7 12219.0 726.346   9
  -3  -3   7 11889.1 675.720  16
  -3   3   7 11068.2 709.050  14
  -3   3   7 12104.9 680.798  27
  -3  -3   7 12267.1 735.442  21
  -3  -3   7 12680.0 676.453  27
   3   3  -6 703.499 319.616   5
  -3  -3   6 860.191 170.140  16
  -3  -3   6 870.103 355.561  15
  -3   3   6 1147.48 398.610  15
  -3   3   6 791.330 189.892  14
  -3  -3   6 988.749 249.650  26
  -3   3   6 831.310 233.357  26
  -3   3   6 795.969 167.112  16
  -3  -3   6 914.600 126.348  27
  -3   3   6 811.558 128.915  27
  -3   3   6 1036.41 147.134   9
  -3  -3   6 1061.84 142.650  10
   3   3  -5 55997.4 2909.61   5
  -3   3   5 48115.5 2447.40  16
  -3  -3   5 54163.9 2458.18  16
  -3   3   5 53669.7 2715.11  15
  -3  -3   5 54331.5 2715.52  15
  -3   3   5 51841.6 2691.27  26
  -3  -3   5 55035.1 2695.86  26
  -3   3   4 25681.4 1409.73  15
  -3  -3   4 26458.8 1537.15   3
  -3  -3   4 26865.4 1389.53  26
  -3   3   4 23608.2 1378.00  26
   3   3  -4 25592.8 1593.08   5
  -3  -3   4 25679.4 1404.57  15
   3  -3  -4 21068.9 1452.36   4
   3   3  -3 4282.07 500.206   5
  -3  -3   3 2922.42 289.710  26
  -3  -3   3 3637.81 465.449   3
  -3   3   3 3093.17 299.530  26
   3  -3  -3 3088.00 544.526   4
   3  -3  -2 32863.7 1738.49   4
  -3  -3   2 31338.1 1679.73   2
  -3   3   2 28751.6 1540.06  26
  -3  -3   2 31530.7 1541.17  26
   3   3  -2 32107.1 1765.29   5
  -3  -3   1 2118.49 186.942  26
   3  -3  -1 2037.20 485.788   4
  -3  -3   1 2624.09 322.811   2
  -3   3   1 2243.01 200.606  26
  -3   3   1 1999.20 257.041   6
   3   3  -1 2599.16 355.234   5
   3   3   0 147897. 7394.65   5
  -3  -3   0 171742. 7383.08   1
   3  -3   0 152640. 7446.63   4
  -3   3   0 156023. 7360.69   6
   3  -3   1 107920. 5224.48  15
  -3  -3  -1 129405. 5355.65   1
   3  -3   1 112080. 5414.79   3
   3   3   1 110538. 5228.39  15
   3   3   1 106572. 5310.39  18
   3   3   1 110903. 5305.71   5
  -3   3  -1 113146. 5384.52   5
   3  -3   2 725.723 493.877   4
   3   3   2-180.133 253.086  15
  -3   3  -2 187.463 225.259   5
   3  -3   2 86.4127 239.179  15
   3  -3   2-47.4415 326.532   3
   3   3   2 72.4297 139.588   5
   3  -3   3 36387.6 1996.08   4
   3  -3   3 34419.6 1803.26  15
   3   3   3 32449.0 1798.80  15
  -3   3  -3 34038.1 1900.17   5
   3   3   4 10733.5 582.679  17
   3   3   4 11006.5 843.398  15
   3  -3   4 12079.8 840.268  15
   3  -3   4 12276.9 1031.40   4
   3   3   4 10589.8 612.483  24
   3  -3   4 11455.1 585.576  17
   3  -3   4 10604.6 581.992  16
   3   3   4 10638.7 587.286  16
  -3   3  -4 11592.4 882.446   5
   3   3   5 20352.6 1150.02   8
   3   3   5 23859.9 1405.53  15
  -3   3  -5 23523.0 1423.85   5
   3  -3   5 20981.4 1342.67  15
   3  -3   5 20601.0 1461.06   4
   3   3   5 18176.6 1095.49   9
   3   3   5 21111.3 1051.16  16
   3  -3   5 20665.3 1045.92  16
   3  -3   5 21104.2 1044.40  17
   3   3   5 20475.0 1042.57  17
   3   3   6 23141.2 1158.75  16
   3  -3   6 22532.5 1150.67  16
   3   3   6 23255.5 1527.62  15
   3  -3   6 21667.2 1481.70  15
   3  -3   6 21206.3 1161.19  10
   3   3   6 21356.0 1250.87   8
   3   3   6 20303.9 1206.75   9
   3  -3   6 23973.9 1190.58   9
   3   3   6 24036.1 1156.36  17
   3  -3   6 22280.3 1150.09  17
   3  -3   7 11493.6 681.089  16
   3   3   7 12204.1 1072.37  15
   3  -3   7 10921.0 1019.88  15
   3  -3   7 12671.0 721.075   9
   3   3   7 11428.9 742.206   9
   3  -3   7 10933.4 687.031  10
   3   3   7 12321.4 696.368  16
   3   3   7 11874.0 749.028  14
   3  -3   7 11002.1 680.219  17
   3   3   7 11661.4 686.759  17
   3  -3   8 24649.6 1218.82  16
   3   3   8 22457.5 1649.82  15
   3  -3   8 20036.5 1567.42  15
   3  -3   8 23777.5 1320.53   8
   3   3   8 20953.1 1212.44  13
   3   3   8 24848.6 1228.15  16
   3  -3   8 22266.1 1220.83  10
   3   3   8 21425.1 1267.41   9
   3  -3   8 23836.1 1208.88  17
   3   3   8 23334.3 1259.84  14
   3  -3   8 24007.8 1245.48   9
   3   3   9 952.806 228.421  14
   3   3   9 866.034 217.216  16
   3  -3   9 990.349 195.751  16
   3  -3   9 817.846 195.781   8
   3  -3   9 1085.57 185.894   9
   3  -3  10 13502.2 712.691  16
   3  -3  10 13514.0 736.369   9
   3   3  10 13472.4 727.951  16
   3  -3  11 988.316 121.291   8
  -3  -5  10 11100.4 622.206   8
  -3  -5  10 10509.8 577.094  10
  -3  -5  10 11405.5 599.846   9
  -3  -5   9 4516.87 347.720  21
  -3  -5   9 3903.62 296.512  10
  -3  -5   9 4269.40 313.386   9
  -3  -5   8 1914.57 214.706   9
  -3   5   8 2205.77 288.527  14
  -3  -5   8 1451.61 256.712  21
  -3  -5   8 1932.52 204.603  10
  -3  -5   7 2127.54 238.896   9
   3   5  -7 1694.49 494.869   5
  -3   5   7 1601.59 286.777  14
  -3  -5   7 1908.33 205.768  10
  -3   5   6 1216.10 282.025  12
   3   5  -6 899.834 443.912   5
  -3   5   6 752.158 232.439  14
  -3  -5   6 1137.11 159.667  10
   3   5  -5 1141.43 433.654   5
  -3   5   5 932.913 238.073  14
  -3   5   5 1128.01 244.245  13
  -3   5   5 871.456 247.657  12
  -3   5   5 1108.72 176.520  23
  -3  -5   5 1265.82 148.535  10
  -3  -5   5 1084.91 448.959   3
   3  -5  -4 2197.56 583.124   4
  -3   5   4 1755.99 202.402  23
  -3   5   4 1519.38 246.354  14
  -3  -5   4 2061.65 536.554   3
  -3   5   4 1875.50 281.077  12
  -3   5   4 1796.03 269.296  13
  -3   5   4 1932.00 242.424  22
   3   5  -4 1854.02 475.900   5
  -3   5   3 100081. 4606.65  22
  -3   5   3 97357.1 4650.81  25
  -3  -5   3 97242.0 5050.30   3
   3   5  -3 100940. 5091.19   5
   3  -5  -3 99980.6 5020.54   4
   3   5  -2 99982.3 5000.38   5
  -3   5   2 106299. 4623.78  25
  -3   5   2 94283.6 4573.75  22
   3  -5  -2 96191.2 4968.84   4
  -3  -5   2 94493.1 4877.54   2
   3   5  -1 94002.3 4706.65   5
  -3   5   1 80096.3 4460.96   6
   3   5  -1 89272.1 4320.77  23
   3  -5  -1 90787.1 4727.06   4
  -3  -5   1 95114.0 4666.19   2
   3   5   0 27213.0 1600.29   5
  -3   5   0 25670.1 1484.64   6
  -3  -5   0 25659.2 1588.82   2
  -3   5   0 21812.2 1336.93  18
  -3   5   0 26502.6 1649.94   5
  -3   5   0 30880.5 1342.71  25
   3  -5   0 25854.7 1694.11   4
   3   5   0 26744.0 1531.43  18
   3   5   0 25878.1 1289.85  23
  -3   5  -1 15.8492 100.233  25
   3   5   1 334.611 226.577   5
  -3  -5  -1 321.519 218.028   2
   3   5   1-43.5153 188.761  18
  -3  -5  -1 38.7008 161.052   1
  -3   5  -1 340.654 227.691   6
   3   5   1 335.534 144.303  23
   3  -5   1 63.3391 364.365   3
   3  -5   2 6552.35 885.561   4
   3   5   2 7408.20 615.674   5
   3   5   2 9050.68 522.276  23
   3  -5   2 8170.30 860.730   3
  -3   5  -2 6995.28 755.339   5
  -3   5  -2 9401.53 520.714  25
  -3  -5  -2 9221.92 691.280   1
  -3  -5  -3 2313.88 357.474   1
  -3   5  -3 2647.19 487.367   5
   3  -5   3 2276.11 622.438   4
  -3   5  -4 1306.84 386.457   5
   3   5   4 928.210 227.044  14
   3   5   4 1334.40 253.432  24
   3  -5   4 1291.43 595.746   4
  -3   5  -5 3943.17 646.938   5
   3   5   5 5125.41 423.350  24
   3  -5   5 4252.21 729.903   4
   3   5   5 5106.19 445.388  14
   3   5   6 10197.2 694.076  13
   3   5   7 107725. 4644.58  12
   3   5   7 115720. 4719.06  14
   3   5   7 108980. 4676.88  13
   3   5   8 26335.3 1325.44  14
   3   5   8 24862.2 1290.99  13
   3  -5   8 25794.0 1357.75   8
   3  -5   8 22250.3 1231.67   9
   3  -5   9 6368.71 468.787   8
   3   5   9 7640.92 490.162  14
   3  -5  10 254.966 91.6134   8
  -3  -7   9 639.608 82.8529   9
  -3  -7   9 715.023 125.781  21
  -3   7   8 8001.42 542.542  14
  -3  -7   8 8335.98 478.046   9
  -3  -7   7 9569.79 559.742   9
  -3   7   7 9266.82 641.497  14
  -3  -7   6 17825.2 982.701   9
  -3   7   6 17370.6 1055.02  14
  -3   7   6 19388.1 1056.46  12
   3   7  -5 404.892 383.103   5
  -3   7   5 712.619 301.628  12
  -3   7   5 401.106 186.771  23
  -3   7   5 383.348 176.310  11
   3  -7  -4 5151.21 872.453   4
  -3   7   4 5254.09 461.243  24
  -3   7   4 6191.82 523.480  12
  -3   7   4 6336.56 514.902  14
  -3   7   4 6094.16 482.770  22
  -3   7   4 6691.38 453.151  23
  -3  -7   4 5577.12 846.293   3
  -3  -7   3 18812.6 1424.26   4
  -3   7   3 18241.4 1000.28  23
  -3  -7   3 18078.2 1521.11   3
  -3   7   3 19630.0 1024.72  22
   3  -7  -3 16708.1 1517.37   4
  -3   7   3 17729.5 1053.13  14
   3   7  -3 18046.1 1455.53   5
   3   7  -2 17974.4 932.525  23
  -3   7   2 15897.7 988.811  12
   3  -7  -2 16802.1 1481.08   4
  -3   7   2 17373.0 1001.52  14
   3   7  -2 18071.6 1302.55  18
   3   7  -2 17320.1 1363.76   5
   3   7  -1 78694.3 3599.94  23
  -3   7   1 72877.3 3598.23  22
   3   7  -1 78272.6 3978.52  18
   3   7  -1 74053.3 4052.50   5
   3  -7  -1 72308.0 4164.63   4
  -3   7   1 76162.7 3641.36  12
  -3   7   1 76175.6 3649.36  14
  -3  -7   1 77159.3 4033.57   2
  -3  -7   0 39658.7 2281.54   2
   3   7   0 37825.8 1841.59  23
   3   7   0 35435.8 1848.40  13
  -3   7   0 38907.6 1880.44  12
   3   7   0 35843.0 2202.27   5
   3   7   0 37163.6 2161.44  18
  -3   7   0 35897.3 1838.57  22
   3   7   1 1192.44 336.223   5
  -3   7  -1 1790.57 301.653  22
   3  -7   1 2563.88 626.762   3
   3   7   1 1827.34 261.818  23
   3  -7   1 1100.44 641.133   4
   3   7   1 1765.88 287.470  13
  -3   7  -1 1992.17 295.369  12
  -3   7  -1 1579.02 326.128   6
   3   7   1 2368.83 427.846  18
  -3  -7  -1 1599.33 400.294   2
  -3  -7  -2 29688.3 1940.79   2
  -3   7  -2 26553.1 1736.26   6
   3  -7   2 27912.5 2026.07   3
   3   7   2 27986.8 1466.00  14
   3   7   2 29309.7 1457.69  23
  -3   7  -2 26761.6 1432.72  22
   3  -7   2 32912.7 2109.67   4
   3   7   2 28399.5 1489.77  13
  -3   7  -2 27073.1 1894.79   5
   3  -7   3 10583.0 1214.75   4
  -3  -7  -3 9892.43 1062.99   2
   3   7   3 11688.3 722.389  14
  -3   7  -3 11647.2 682.345  22
   3   7   3 11570.6 745.531  13
  -3   7  -3 11802.3 1128.13   5
  -3   7  -3 9133.90 938.812   6
   3  -7   4 29329.4 2172.45   3
   3   7   4 27968.0 1528.85  14
   3   7   4 29895.7 1557.70  13
   3  -7   4 26420.7 2006.15   4
   3   7   4 30448.7 1519.86  24
  -3   7  -4 25313.4 1846.21   6
  -3   7  -4 32106.2 2089.06   5
   3   7   5 305.518 278.771  24
  -3   7  -5 566.712 314.515   6
   3   7   5 406.965 257.329  14
   3   7   6 4823.50 454.413  14
   3   7   6 4172.35 442.716  12
   3   7   6 4995.66 468.211  13
   3   7   7 2831.43 340.106  14
   3   7   7 2564.81 319.809  12
   3   7   7 2681.72 342.465  13
   3   7   8 2187.10 268.949  13
   3  -7   8 2340.58 237.036   8
   3   7   9 2806.60 234.624  14
   3  -7   9 2100.88 185.156   8
  -3  -9   7 40372.3 1935.76  21
  -3  -9   6-31.6248 129.360  21
  -3   9   5 16607.4 1022.06  14
  -3   9   5 18774.4 1019.43  12
  -3   9   4 1010.34 223.576  23
  -3   9   4 875.672 285.825  14
  -3   9   3 1776.19 364.086  12
  -3   9   3 2129.37 292.124  23
  -3   9   3 2173.15 345.822  14
  -3   9   2 2884.78 401.761  12
   3   9  -2 3272.92 304.590  23
  -3   9   2 3381.83 350.900  23
   3   9  -1 10688.3 657.399  23
  -3  -9   1 12032.8 1319.89   4
  -3   9   1 10995.4 727.437  12
   3   9  -1 10551.0 676.362  12
   3   9  -1 8648.79 943.246   5
  -3   9   1 11465.1 708.439  22
   3  -9  -1 9517.04 1222.73   3
   3  -9  -1 8334.14 1155.44   4
   3  -9   0 1487.95 609.057   3
  -3   9   0 715.162 291.643  12
   3   9   0 599.682 229.048  23
   3   9   0 579.553 267.076  12
  -3   9   0 838.400 298.428  22
   3  -9   1 24367.7 2060.55   3
   3   9   1 26735.5 1428.09  12
   3   9   1 28257.5 1404.43  23
  -3   9  -1 26173.8 1384.30  22
   3   9   1 25541.7 1416.17  13
   3  -9   1 27526.5 2148.00   4
   3   9   2 1957.18 296.560  23
   3   9   2 2087.47 351.333  12
   3   9   2 1818.64 278.179  14
  -3   9  -2 1800.26 305.733  22
   3   9   2 2307.01 338.749  13
  -3   9  -3 65386.8 3141.93  22
   3   9   3 67271.1 3233.69  12
   3   9   3 71256.5 3214.08  24
   3   9   3 64224.8 3195.20  14
   3   9   3 63330.5 3214.83  13
   3   9   4 79.0622 281.324  24
   3   9   4 217.953 277.221  13
   3   9   4 384.991 225.891  14
   3   9   5 22509.9 1216.79  14
   3   9   5 22893.9 1191.80  24
   3   9   5 22748.9 1235.87  13
   3   9   5 22660.5 1231.46  12
   3   9   6 520.755 233.090  12
   3   9   6 417.275 200.087  14
   3  -9   7 142.088 71.5013   8
   3   9   7 247.828 158.550  14
  -3  11   3 5870.68 410.210  11
  -3  11   3 5876.06 395.392  23
  -3  11   2 4154.44 328.638  23
   3  11   0 12378.3 715.113  24
   3  11   0 11227.1 662.450  12
  -3  11   0 12512.8 683.709  23
  -3  11  -1 1032.14 184.405  23
   3  11   1 1023.07 218.973  12
  -3  11  -2 21004.6 1056.08  23
   3  11   2 20189.4 1073.38  12
   3  11   3 6463.73 419.895  12
   3  11   3 6332.80 413.451  24
  -3  11  -3 5098.56 361.773  23
   3  11   4 8597.65 511.477  12
  -4   0  11-45.0060 87.2832   9
  -4   0  11 124.655 94.2489  10
  -4   0  11 62.2664 86.4074  27
  -4   0  10 1163.63 182.257   9
  -4   0  10 1376.28 174.135  10
  -4   0   9 193.574 131.050   9
  -4   0   9-113.117 120.152  27
  -4   0   9 215.734 130.647  10
  -4   0   8 1102.53 227.453  16
  -4   0   8 1249.68 198.925   9
  -4   0   8 1095.28 473.499  15
  -4   0   8 765.023 253.082  26
  -4   0   8 993.282 178.022  21
  -4   0   8 1050.14 165.032  27
  -4   0   8 1002.43 169.616  10
  -4   0   7-15.5917 160.541  16
  -4   0   7 119.590 362.945  15
  -4   0   7 61.4762 192.202  26
  -4   0   7 108.033 105.985   9
  -4   0   7 34.6185 90.0565  10
  -4   0   7 15.7694 123.824  21
  -4   0   7-65.5941 81.6861  27
  -4   0   6 128035. 5869.83  16
  -4   0   6 125959. 6181.63  15
  -4   0   6 137416. 5886.12  21
  -4   0   6 124005. 6170.79  26
  -4   0   6 121345. 5858.87  20
  -4   0   6 128102. 5920.57   9
  -4   0   6 116248. 5865.65  27
  -4   0   6 131166. 5889.36  10
  -4   0   6 131093. 5878.58   7
  -4   0   5 120.260 314.769  15
  -4   0   5 24.0682 100.100  21
   4   0  -5 181.710 229.693   5
  -4   0   5-40.7083 136.720  26
  -4   0   5 63.9928 116.625  16
   4   0  -4 29819.3 1640.79   5
  -4   0   4 26949.3 1552.64  15
  -4   0   4 27935.4 1525.88  26
  -4   0   3 518.195 278.921  15
  -4   0   3 125.985 107.335  26
   4   0  -2 803799. 36524.6   4
  -4   0   2 799797. 36546.3  26
  -4   0   1-21.3444 143.472   1
  -4   0   1 286.906 109.685  26
  -4   0   1 86.9654 128.096   2
   4   0  -1 121.694 116.204  18
   4   0  -1 22.6034 398.837   4
   4   0   0 8537.00 704.776   4
   4   0   0 9523.61 547.286  18
  -4   0  -1-42.6525 159.089   6
   4   0   2 96247.3 4708.23  15
  -4   0  -2 100260. 4667.63   6
   4   0   3 70.0887 365.962  15
  -4   0  -3 84.5775 169.469   6
   4   0   3 540.148 455.214   4
   4   0   4 19929.4 1297.83  15
   4   0   5-167.255 424.247  15
   4   0   5-114.858 163.109  17
   4   0   6 34720.2 2008.71  15
   4   0   6 28937.1 1601.77   8
  -4   0  -6 29063.1 1765.00   6
   4   0   6 30593.6 1527.45  17
   4   0   6 31389.3 1581.76   9
   4   0   6 30688.1 1536.94  16
   4   0   7 19.6444 200.106  16
   4   0   7-53.4203 146.485   9
   4   0   7 316.586 450.034  15
   4   0   7-32.0522 144.420   8
   4   0   7 18.3594 224.013  17
   4   0   8 4164.24 379.254   9
   4   0   8 3201.82 657.459  15
   4   0   8 3837.45 374.880  16
   4   0   8 4038.12 398.962  17
   4   0   9-79.7978 140.309   9
   4   0   9 179.753 204.191  16
   4   0   9 242.620 230.012  17
   4   0  10 3500.61 313.082  16
   4   0  10 4013.17 342.254   8
   4   0  10 3641.07 319.243   9
  -4  -2  11 279.695 103.675   9
  -4   2  10 5152.51 361.411  27
  -4  -2  10 5270.80 353.879  27
  -4   2  10 4768.75 346.087  10
  -4  -2  10 5925.76 373.723  10
  -4   2  10 4655.93 364.223   9
  -4   2   9 4861.20 352.814  10
  -4  -2   9 4377.79 382.922   8
  -4  -2   9 4356.61 349.958  10
  -4   2   9 5012.02 360.466  27
  -4  -2   9 5131.52 365.924  21
  -4  -2   9 4628.66 344.320  27
  -4   2   9 4461.82 373.746   9
  -4   2   8 470.350 146.523   9
  -4  -2   8 631.369 177.091  21
  -4  -2   8 295.438 109.858  27
  -4   2   8 227.827 109.153  27
  -4   2   8 458.858 126.352  10
  -4  -2   8 284.276 120.720  10
  -4  -2   7 22151.4 1127.07  16
  -4  -2   7 21123.3 1455.43  15
  -4   2   7 21049.3 1480.69  15
  -4  -2   7 21707.5 1144.39  20
  -4   2   7 21135.0 1126.39  27
  -4  -2   7 19992.7 1394.18  26
  -4   2   7 19570.0 1431.11  26
  -4   2   7 22085.4 1128.46  16
  -4  -2   7 23513.0 1166.38  21
  -4  -2   7 20721.9 1112.91  27
  -4  -2   7 23008.1 1143.11  10
  -4   2   7 21605.8 1125.58  10
  -4   2   7 22699.0 1164.59   9
   4   2  -6 20650.6 1429.00   5
  -4   2   6 20475.2 1043.09  16
  -4  -2   6 21830.2 1048.17  16
  -4   2   6 22375.7 1377.43  15
  -4  -2   6 20066.7 1339.62  15
  -4   2   6 18146.6 1278.30  26
  -4   2   6 20105.3 1032.29  21
  -4  -2   6 20164.0 1077.39  21
  -4  -2   6 20683.6 1035.64   7
  -4   2   6 21485.5 1050.66  27
  -4  -2   6 20085.0 1033.31  27
  -4   2   6 20068.3 1042.07   7
  -4   2   6 18716.0 1031.14  10
  -4  -2   6 22272.4 1321.91  26
  -4  -2   6 20049.8 1046.45  10
  -4   2   5 80550.7 3794.83  16
  -4  -2   5 81880.4 3797.31  16
   4   2  -5 88023.0 4239.22   5
  -4   2   5 82612.1 4064.08  15
  -4  -2   5 81298.0 4059.60  15
  -4   2   5 82296.0 4067.50  26
  -4   2   5 81523.6 3797.93  21
  -4  -2   5 79866.9 4026.37  26
  -4   2   4 6345.01 389.988  16
  -4  -2   4 7107.83 394.600  16
   4   2  -4 6306.69 666.906   5
  -4   2   4 7323.27 608.789  15
  -4  -2   4 7625.87 612.547  15
  -4   2   4 6942.43 553.006  26
  -4  -2   4 7150.60 539.674  26
  -4  -2   3 45551.3 2252.02   3
   4   2  -3 50593.8 2527.61   5
  -4  -2   3 46426.6 2276.77  26
  -4   2   3 45488.2 2290.76  26
   4  -2  -3 42469.5 2309.07   4
   4   2  -2 83465.1 3876.87   5
   4  -2  -2 73632.8 3745.18   4
  -4  -2   2 81751.6 3780.86   2
  -4   2   2 75521.6 3665.62  26
  -4  -2   2 74842.6 3649.31  26
  -4   2   1 2020.18 193.620   1
  -4  -2   1 3048.44 312.382   1
   4  -2  -1 2543.03 501.646   4
  -4  -2   1 2940.44 251.069  26
  -4  -2   1 3196.79 350.171   2
  -4   2   1 2493.01 253.764  26
   4  -2   0 98910.0 4955.42   4
   4  -2   0 101030. 4897.54   3
   4   2   0 97708.4 4859.49  18
   4   2   1 45116.2 2249.92  18
   4  -2   1 44185.7 2317.97   3
   4  -2   2 447.314 315.776  15
   4   2   2 787.573 334.157  15
   4  -2   2 877.202 376.856   3
   4  -2   2 773.414 522.553   4
   4  -2   3 66393.5 2454.96   4
  -4  -2  -3 65189.0 2055.30   6
   4  -2   3 68019.4 2275.38  15
   4   2   3 70894.1 2297.53  15
   4  -2   4 31458.9 1843.83  15
   4  -2   4 33962.6 1980.88   4
   4   2   4 35085.1 1882.96  15
   4   2   4 32113.8 1560.93  17
   4  -2   4 32174.2 1561.04  17
   4   2   5 99496.7 4673.93  15
   4  -2   5 96230.1 4647.66  15
   4   2   5 88246.8 4262.89  16
   4  -2   5 92210.6 4257.29  17
   4   2   5 92842.5 4258.23  17
   4  -2   5 91337.2 4683.41   4
   4  -2   5 89290.2 4261.64  16
   4   2   6 3323.57 621.016  15
   4  -2   6 3130.95 610.076  15
   4  -2   6 3812.87 311.316  10
   4  -2   6 3585.27 322.159  17
   4   2   6 3473.22 321.790  17
   4  -2   6 3601.08 309.341   9
   4   2   6 3429.23 315.360  16
   4  -2   6 3208.67 307.065  16
   4   2   7 5466.95 448.753  16
   4   2   7 5615.36 500.009   8
   4  -2   7 6799.92 527.079   8
   4  -2   7 6658.10 812.959  15
   4  -2   7 5918.04 459.984   9
   4  -2   7 6139.08 450.586  10
   4   2   7 6818.58 866.609  15
   4  -2   7 6315.14 459.651  16
   4  -2   7 6877.45 472.816  17
   4   2   7 6739.68 480.193  17
   4  -2   8 15190.4 887.317  16
   4   2   8 15894.7 982.062   8
   4   2   8 16349.5 1359.28  15
   4  -2   8 15565.8 1312.02  15
   4  -2   8 15414.3 964.163   8
   4   2   8 15499.3 926.905  14
   4   2   8 16680.5 909.179  16
   4  -2   8 15833.5 895.123  17
   4   2   8 16470.1 906.744  17
   4  -2   8 15081.5 911.086   9
   4   2   9 524.467 202.993  16
   4  -2   9 592.446 207.475  16
   4  -2   9 747.384 184.895   8
   4   2   9 432.048 193.790  14
   4  -2   9 491.050 169.093   9
   4   2  10 2905.75 270.195  16
   4  -2  10 2957.63 259.742  16
   4  -2  10 2705.27 247.341   9
  -4  -4  11 7896.37 435.813  10
  -4  -4  11 9012.14 459.244   9
  -4  -4  10 10579.4 591.622  21
  -4  -4  10 11134.2 596.688  10
  -4  -4  10 10664.4 614.181   9
  -4   4   9 6682.32 426.534  27
  -4  -4   9 6664.58 453.272  21
  -4  -4   9 6937.48 418.152  27
  -4  -4   9 6416.98 424.655  10
  -4  -4   9 6386.34 447.373   9
  -4  -4   8 4108.30 353.386   9
  -4   4   8 4108.52 385.800  14
  -4  -4   8 4919.41 337.838  27
  -4  -4   8 4931.44 350.739  10
  -4  -4   8 4380.07 391.042  21
  -4  -4   8 4155.26 373.877  20
  -4   4   8 5065.92 348.910  27
   4   4  -7 84.8837 303.809   5
  -4  -4   7 281.719 131.117   9
  -4   4   7 154.883 194.286  14
  -4  -4   7 190.575 202.886  21
  -4  -4   7 507.741 115.162  27
  -4  -4   7 275.816 109.741  10
  -4   4   7 313.757 109.032  27
   4   4  -6 8242.28 899.359   5
  -4   4   6 8094.61 565.775  14
  -4  -4   6 6894.17 687.094  26
  -4   4   6 6157.97 667.915  26
  -4   4   6 8172.45 565.559  12
  -4  -4   6 9456.96 500.908  27
  -4  -4   6 8613.70 506.442  10
  -4   4   6 8187.59 490.533  27
  -4   4   5 16292.9 919.154  14
  -4  -4   5 16706.3 1069.03  26
  -4   4   5 16248.6 908.513  12
   4   4  -5 16185.1 1322.33   5
  -4  -4   5 17720.1 865.560  10
  -4   4   5 13118.0 1012.45  26
   4   4  -4 3686.11 573.248   5
  -4  -4   4 3447.31 354.186  26
  -4   4   4 3277.05 353.752  26
  -4  -4   4 3256.60 514.461   3
  -4   4   4 2536.80 251.562  25
  -4   4   4 3118.87 264.843  22
   4  -4  -4 2016.91 544.622   4
   4  -4  -3 800.822 508.132   4
  -4   4   3 1295.22 204.635  22
  -4   4   3 1395.93 186.919  25
  -4   4   3 1256.05 199.476  26
  -4  -4   3 1607.09 211.916  26
  -4  -4   3 991.721 352.250   3
   4  -4  -2 157166. 7073.53   4
  -4   4   2 130223. 6764.67  26
  -4   4   2 148209. 6739.97  25
  -4  -4   2 149065. 7020.22   2
  -4  -4   2 153714. 6786.88  26
  -4  -4   1 15799.0 1052.07   2
  -4  -4   1 16609.7 833.790  26
   4  -4  -1 14287.4 1152.10   4
  -4   4   1 13845.2 822.374  26
  -4   4   1 14235.5 929.873   6
   4   4  -1 16414.0 1095.89   5
  -4  -4   0 276460. 11612.2   1
  -4  -4   0 240132. 11392.3  26
   4  -4   0 253107. 11730.7   4
  -4  -4   0 259241. 11707.9   2
  -4   4   0 231219. 11414.1  26
  -4   4   0 260408. 11585.6   6
   4   4   0 249248. 11582.4  18
   4   4   0 257073. 11661.0   5
   4   4   1 144346. 6492.31   5
   4   4   1 138371. 6338.33  15
   4  -4   1 138240. 6614.88   3
   4   4   1 133471. 6477.37  18
  -4  -4  -1 152389. 6500.63   1
  -4   4  -1 137345. 6497.33   6
   4   4   1 134769. 6236.07  23
   4  -4   1 121413. 6308.34  15
   4   4   2 34706.6 1852.40   5
  -4  -4  -2 40983.6 2007.96   1
   4   4   2 35183.8 1858.77  15
   4  -4   2 33439.8 1842.33  15
   4   4   2 33245.8 1714.30  24
   4  -4   2 38690.2 2191.29   4
   4  -4   2 35405.6 2122.01   3
   4   4   2 37438.7 1727.34  23
  -4   4  -2 39397.3 2110.70   5
   4   4   3 4898.15 531.926  15
   4  -4   3 4952.27 514.153  15
   4  -4   3 5718.45 795.406   4
   4  -4   3 5102.37 709.611   3
  -4   4  -3 5652.54 642.087   5
   4   4   4 2191.43 414.943  15
   4  -4   4 1724.99 395.084  15
   4   4   4 2101.38 204.225  16
   4  -4   4 2367.81 657.249   4
   4   4   4 2098.65 274.012  24
   4   4   4 2105.73 200.481  17
   4   4   5 93.8903 130.682  16
   4  -4   5 267.953 128.209  16
   4   4   5 538.814 333.709  15
   4  -4   5 101.237 328.512  15
   4   4   5 324.243 235.725  24
   4  -4   5 141.515 88.5525  10
   4  -4   5-144.561 513.056   4
   4  -4   5 85.6050 141.598  17
   4   4   5-98.3608 155.340  17
   4  -4   6 3145.03 287.085  16
   4   4   6 2879.34 288.007  16
   4   4   6 3000.94 559.737  15
   4  -4   6 3268.34 530.119  15
   4  -4   6 3176.23 281.021  10
   4  -4   6 3888.59 310.023  17
   4   4   6 3639.75 310.322  17
   4   4   7 14093.1 842.186  16
   4  -4   7 16516.8 849.057  16
   4   4   7 17274.5 1266.10  15
   4   4   7 15372.1 938.761  14
   4  -4   7 15491.0 844.436  17
   4   4   7 15507.9 854.348  17
   4  -4   7 15646.3 868.762   9
   4   4   8 30903.7 1591.22  16
   4  -4   8 31596.1 1577.68  16
   4  -4   8 33711.7 1703.91   8
   4   4   8 32323.4 1637.36  13
   4  -4   8 30651.7 1604.42   9
   4   4   8 34150.0 1677.61  14
   4  -4   9 6327.54 368.390  16
   4  -4   9 5885.89 437.954   8
   4  -4   9 5518.30 378.171   9
   4   4   9 6486.40 450.171  14
   4  -4  10 6343.50 407.217   8
  -4  -6  10 54.0434 52.3438   9
  -4  -6   9 10542.8 582.296  21
  -4  -6   9 9986.05 538.880  10
  -4  -6   9 9800.92 560.263   9
  -4  -6   8 2322.12 267.017  21
  -4  -6   8 2015.73 194.095  10
  -4   6   8 2002.60 281.351  14
  -4  -6   8 2268.69 220.359   9
  -4  -6   7 1591.81 197.082   9
  -4  -6   7 1480.14 176.400  10
  -4   6   7 1385.60 275.209  14
  -4   6   6 10796.2 735.087  14
  -4  -6   6 11416.4 641.301  10
  -4   6   6 11622.4 753.245  12
   4   6  -6 10651.6 1123.78   5
  -4   6   5 1234.90 229.574  11
   4   6  -5 721.333 421.721   5
  -4   6   5 1174.40 273.707  14
  -4   6   5 1097.33 305.620  12
  -4   6   5 876.111 186.602  23
   4  -6  -4 2807.13 692.627   4
  -4   6   4 2235.86 306.188  22
   4   6  -4 2836.84 604.960   5
  -4   6   4 2891.29 357.894  12
  -4   6   4 2657.16 273.792  23
  -4  -6   4 1900.43 589.144   3
  -4   6   3 30627.7 1561.88  14
  -4  -6   3 30465.7 1993.17   3
  -4   6   3 29101.6 1500.69  22
   4  -6  -3 29478.9 2005.91   4
   4  -6  -2 2105.86 664.854   4
   4   6  -2 1935.03 439.241   5
  -4   6   2 3363.75 303.472  25
  -4  -6   2 2361.09 415.819   2
   4   6  -2 2514.51 233.162  23
  -4   6   2 2659.30 330.775  12
   4   6  -2 1856.76 413.268  18
  -4   6   2 2160.76 305.779  22
  -4   6   2 1995.81 295.151  14
  -4   6   1 95638.5 4611.83  14
   4   6  -1 91383.8 4547.24  23
  -4   6   1 94383.4 4599.58  12
   4  -6  -1 97865.8 5101.59   4
   4   6  -1 99690.7 4928.39  18
  -4  -6   1 96063.7 4964.09   2
   4   6  -1 93093.0 5002.70   5
   4  -6   0 807.010 627.138   4
   4   6   0 984.570 334.210   5
  -4   6   0 932.948 181.642  25
   4   6   0 738.083 181.724  23
  -4  -6   0 1236.49 333.985   2
   4  -6   0 786.154 427.539   3
  -4   6   0 844.117 243.784   6
   4   6   0 783.311 285.632  18
   4   6   1 53941.5 2524.92  23
  -4  -6  -1 49885.0 2932.57   2
  -4   6  -1 49421.6 2784.00   6
   4  -6   1 53392.8 3059.14   3
   4   6   1 48396.2 2539.90  13
   4   6   1 49470.7 2813.76  18
   4   6   1 45867.5 2788.22   5
   4  -6   2 13940.0 1287.63   4
  -4   6  -2 13902.3 700.793  25
   4  -6   2 10088.1 1100.76   3
   4   6   2 12059.3 675.197  23
  -4   6  -2 9755.71 904.765   6
   4   6   2 9739.58 688.153  13
   4   6   2 9674.35 664.518  14
  -4  -6  -2 11727.6 896.530   1
  -4  -6  -2 9704.81 977.976   2
   4  -6   3 1862.24 698.746   4
   4   6   3 1916.88 282.027  14
  -4   6  -3 2890.25 501.434   6
   4  -6   3 2280.71 584.818   3
   4   6   4 11615.1 777.788  13
   4   6   4 12675.6 740.355  24
   4  -6   4 11373.7 1209.93   4
  -4   6  -4 9721.68 967.816   6
   4   6   4 11391.3 741.768  14
   4   6   5 1072.28 311.465  24
   4   6   5 955.133 256.808  14
  -4   6  -5 492.137 335.923   6
   4   6   6 5764.91 476.212  14
   4   6   6 4380.62 469.686  13
   4   6   7 13462.2 817.856  13
   4   6   7 13031.1 793.768  12
   4  -6   8 65.9864 111.284   8
   4   6   8-128.214 209.675  14
   4  -6   9 11058.8 628.133   8
   4   6   9 11590.4 645.222  14
  -4  -8   8 9772.61 578.923  20
  -4  -8   8 10994.3 576.794  21
  -4   8   7 4230.72 388.726  14
  -4  -8   7 4919.79 345.990  21
  -4  -8   7 4151.68 286.354   9
  -4  -8   6 14917.9 805.143   9
  -4   8   6 15551.5 900.831  14
  -4  -8   6 14436.2 835.793  21
  -4   8   5 27672.2 1456.55  12
  -4   8   5 27264.7 1479.44  11
  -4   8   5 26583.8 1380.60  23
   4   8  -4 6962.93 868.214   5
   4   8  -4 6147.64 726.907  18
  -4   8   4 6393.58 462.710  23
  -4   8   4 5804.61 535.233  14
  -4   8   3 52214.0 2493.51  22
  -4  -8   3 41148.6 2996.37   3
  -4   8   3 51351.3 2553.19  14
   4  -8  -3 45775.4 3067.37   4
  -4   8   3 51531.1 2540.73  12
  -4   8   3 51372.1 2481.86  23
   4   8  -3 51028.0 3055.69   5
   4   8  -3 51552.3 2918.17  18
   4  -8  -2-103.815 603.874   4
   4   8  -2 93.2613 343.097   5
  -4   8   2 140.578 262.577  14
   4   8  -2 17.4390 160.746  23
  -4   8   2-26.0397 285.611  12
   4   8  -2-151.443 245.675  18
  -4  -8   2-202.021 463.472   3
   4  -8  -1 3317.12 851.630   4
   4   8  -1 2505.44 526.771   5
   4   8  -1 2536.09 469.749  18
  -4   8   1 3406.16 406.861  12
   4   8  -1 3307.31 319.645  23
  -4   8   1 2871.73 385.736  22
   4  -8  -1 3459.01 733.258   3
  -4   8   0 11800.0 732.664  22
  -4   8   0 12259.8 760.981  12
   4   8   0 12304.7 711.938  23
   4   8   0 10422.0 703.775  13
   4   8   0 10320.9 960.888  18
  -4  -8   0 13255.8 1119.99   2
   4   8   0 9365.97 978.344   5
   4  -8   0 10975.8 1246.17   3
   4  -8   1 1660.35 736.378   4
   4   8   1 3159.29 358.084  13
   4   8   1 2757.59 328.283  23
  -4   8  -1 3029.33 378.574  22
  -4  -8  -1 2161.13 516.828   2
   4   8   2 18700.7 1071.59  14
  -4  -8  -2 19816.8 1560.25   2
   4   8   2 18883.1 1104.90  13
   4  -8   2 17025.5 1632.24   3
   4   8   2 21026.3 1091.65  23
  -4   8  -2 20056.0 1077.14  22
   4  -8   2 16509.3 1639.99   4
   4  -8   3 3383.54 818.362   4
  -4   8  -3 3103.78 518.563   6
  -4   8  -3 4120.62 382.691  22
   4   8   3 4242.90 397.586  14
   4  -8   3 3643.66 781.765   3
   4   8   3 3419.65 410.389  13
   4   8   4 28188.2 1430.36  24
   4   8   4 26043.9 1443.83  13
   4   8   4 25972.7 1424.29  14
   4   8   5 28890.5 1542.70  14
   4   8   5 29891.3 1565.32  13
   4   8   5 30185.9 1565.00  12
   4   8   5 28841.7 1516.65  24
   4   8   6 5086.50 439.365  12
   4   8   6 4413.89 409.741  14
   4   8   7 293.052 194.977  14
   4  -8   7 262.619 104.482   8
   4   8   7 448.635 217.240  13
   4  -8   8 2807.45 205.848   8
   4   8   8 3130.04 257.292  14
  -4 -10   6 1492.70 159.990  20
  -4 -10   5 15945.7 812.329  21
  -4  10   4 3883.85 312.822  23
  -4  10   4 3469.85 321.508  11
  -4  10   3 7110.11 485.169  23
  -4  10   2 8171.64 548.573  23
   4  10  -1 1278.15 197.867  23
  -4  10   1 834.956 224.221  23
  -4  10   0 7076.50 510.006  22
   4  10   0 6757.48 495.204  12
   4  10   1 1641.23 327.021  24
  -4  10  -1 1947.31 296.457  22
   4  10   1 1638.13 304.001  12
   4  10   2 3096.62 370.647  12
  -4  10  -2 4243.75 364.174  22
   4  10   3 17706.0 992.976  12
   4  10   4 2785.92 337.582  12
   4  10   4 2942.07 274.078  14
   4  10   4 2866.21 307.510  24
   4  10   5 18923.4 1002.47  14
   4  10   5 20955.3 1038.88  12
   4  10   6 573.400 140.275  12
   4  10   6 473.142 117.913  14
  -4  12   1 11768.9 634.314  11
  -4  12   0 1606.52 168.549  11
  -4  12  -1 12117.4 643.849  11
  -5   1  11 4240.41 294.840  27
  -5  -1  11 4270.76 289.660  27
  -5  -1  11 4660.49 310.636   9
  -5  -1  11 4278.26 292.772  10
  -5  -1  10 719.750 148.848   9
  -5   1  10 891.614 158.733  27
  -5  -1  10 644.013 137.318  27
  -5   1  10 756.214 145.036   9
  -5   1  10 1147.16 154.547  10
  -5  -1  10 892.812 148.919  10
  -5   1   9 2122.97 243.536   9
  -5   1   9 2401.37 241.165  27
  -5  -1   9 2245.15 230.391  27
  -5  -1   9 2234.51 237.419  10
  -5  -1   9 2226.04 242.320  21
  -5   1   9 2369.65 237.093  10
  -5  -1   9 2839.71 280.392   9
  -5  -1   8 4659.87 357.232  27
  -5   1   8 5120.39 373.027  27
  -5   1   8 4980.82 618.137  26
  -5  -1   8 5691.23 392.126  21
  -5  -1   8 4216.74 561.489  26
  -5   1   8 4556.49 369.498  21
  -5  -1   8 5113.85 381.477  10
  -5   1   8 4992.90 370.797  10
  -5   1   8 5346.47 407.349   9
  -5  -1   8 6001.21 429.473   9
  -5  -1   7 10765.2 638.808   9
  -5  -1   7 10115.1 577.918   7
  -5   1   7 9747.79 585.201  21
  -5   1   7 9417.52 577.291   7
  -5   1   7 8582.79 566.113  27
  -5  -1   7 9615.56 843.049  26
  -5   1   7 10087.6 882.143  26
  -5  -1   7 10316.9 595.895  21
  -5  -1   7 10103.0 580.576  20
  -5  -1   7 9941.40 576.350  27
  -5   1   7 9204.23 576.941  10
  -5   1   7 10172.2 613.760   9
  -5   1   6 22499.0 1117.39   9
  -5   1   6 19883.0 1078.60   7
  -5   1   6 22594.7 1087.26  16
  -5  -1   6 23031.3 1089.01  16
   5   1  -6 18602.3 1439.46   5
  -5  -1   6 18705.6 1064.91   7
  -5   1   6 20599.4 1083.32  27
  -5   1   6 20415.0 1360.71  26
  -5  -1   6 20854.1 1080.80  27
  -5  -1   6 20892.6 1093.30  20
  -5   1   6 22582.7 1092.14  21
  -5   1   6 20118.1 1079.53  10
  -5  -1   6 22807.2 1380.01  26
  -5  -1   6 23224.8 1109.58  21
  -5   1   5 11006.5 596.761  16
   5   1  -5 10161.2 909.204   5
  -5   1   5 9907.87 793.314  26
  -5   1   5 11318.2 602.401  21
  -5  -1   5 11676.7 815.129  26
  -5  -1   5 10885.6 612.974  20
  -5  -1   5 10056.2 611.960  21
  -5   1   5 11792.5 600.542  20
  -5   1   5 11160.4 652.451  19
   5   1  -4 69200.2 3448.89   5
  -5   1   4 66647.9 3265.22  26
  -5  -1   4 64194.5 3243.15  26
  -5   1   4 62969.4 3044.79  21
  -5  -1   4 67083.7 3067.49  20
  -5  -1   3 37746.8 1836.04  26
  -5   1   3 33149.5 1819.24  26
   5  -1  -3 34056.0 1814.08   4
   5  -1  -2 3617.09 271.169  18
  -5  -1   2 3664.78 339.847  26
  -5  -1   2 4539.74 401.452   2
   5  -1  -2 3273.73 465.213   4
  -5   1   2 3704.13 352.565  26
  -5   1   1 15645.5 931.493   2
  -5  -1   1 20723.4 1117.54   2
   5   1  -1 21805.5 1048.82  18
  -5   1   1 20010.5 1072.92  26
  -5   1   1 15683.4 1011.54   1
   5  -1  -1 18696.1 1157.54   4
  -5  -1   1 23913.0 1099.77  26
   5   1   0 23032.6 1401.90   4
   5  -1   0 22475.9 1389.37   4
  -5   1   0 27127.2 1353.07   6
   5   1   0 23330.5 1271.00  18
   5   1   1 16949.1 1171.06   4
  -5   1  -1 18966.3 1065.73   6
   5  -1   1 17387.3 1171.65   4
  -5  -1  -2 18513.6 1008.69   6
  -5   1  -2 18762.7 1067.65   6
   5  -1   3 41632.1 2490.07   4
  -5  -1  -3 46962.9 2254.15   6
  -5   1  -3 45436.7 2334.95   6
   5  -1   3 41287.4 2356.68  15
   5  -1   4 64121.8 3366.92  15
   5  -1   4 63149.4 3032.56  17
   5  -1   4 63796.2 3500.77   4
  -5  -1  -4 70137.8 3231.00   6
   5   1   4 64782.4 3036.65  17
  -5   1  -4 65298.0 3312.70   6
   5   1   5 29139.2 1540.07   8
   5  -1   5 30114.3 1546.69   8
   5   1   5 29900.9 1466.57  17
   5  -1   5 27779.2 1456.57  17
   5  -1   5 32078.8 1985.75   4
   5  -1   5 30950.6 1861.59  15
  -5   1  -5 30091.9 1761.27   6
   5   1   5 29980.2 1523.26   9
  -5   1  -6 65593.3 3471.91   6
   5  -1   6 69393.2 3628.21  15
   5   1   6 65129.6 3217.38   8
   5  -1   6 66505.2 3217.17   8
   5  -1   6 65576.6 3127.22  16
   5   1   6 65704.6 3123.41  17
   5  -1   6 63691.9 3114.83  17
   5  -1   6 69020.4 3181.43   9
   5   1   6 62343.2 3181.03   9
   5  -1   7 11089.0 650.454  16
   5   1   7 10771.0 1096.71  15
   5   1   7 9479.51 688.197   8
   5  -1   7 9554.86 688.535   8
   5  -1   7 10417.0 1079.05  15
   5   1   7 10652.6 653.203  17
  -5   1  -7 8157.44 842.232   6
   5   1   7 10140.7 678.905   9
   5  -1   7 9861.76 639.651  17
   5  -1   7 10107.1 661.740   9
   5  -1   8 4131.48 369.859  16
   5  -1   8 4175.48 401.489   8
   5   1   8 3586.89 689.261  15
   5  -1   8 3162.26 633.767  15
   5   1   8 4232.12 380.749   9
   5  -1   8 4204.97 373.627   9
   5  -1   8 3365.88 379.184  17
   5   1   8 3885.11 393.314  17
   5   1   9 1667.16 246.490   9
   5  -1   9 1573.75 225.293   9
   5  -1   9 1723.02 250.914  16
   5  -1   9 2154.99 267.918   8
   5   1   9 1407.20 234.619  14
   5  -1   9 1460.73 261.575  17
   5   1   9 1371.95 277.318  17
   5  -1  10 189.087 144.345  16
   5  -1  10 290.940 127.908   8
  -5  -3  11 1876.73 160.979  10
  -5  -3  10 11685.2 624.570  27
  -5   3  10 11355.2 634.402  27
  -5  -3  10 11329.4 637.021  10
  -5  -3   9 429.337 114.414  27
  -5   3   9 447.596 128.087  27
  -5  -3   9 351.557 152.847  21
  -5  -3   9 412.418 130.439  10
  -5  -3   9 433.796 128.187   8
  -5  -3   8 24652.4 1284.40  21
  -5  -3   8 24541.4 1248.61  27
  -5   3   8 24858.0 1264.38  27
  -5   3   8 23558.4 1242.59  10
  -5  -3   8 24452.6 1271.36  20
  -5  -3   8 25008.5 1266.05  10
   5   3  -7 5578.13 769.393   5
  -5   3   7 6745.14 439.990  27
  -5  -3   7 5896.43 652.593  26
  -5   3   7 6887.87 709.498  26
  -5  -3   7 6579.19 475.966  20
  -5  -3   7 6846.06 490.119  21
  -5  -3   7 7038.41 447.323  10
  -5  -3   7 6782.99 431.001  27
  -5  -3   6 587.551 195.700  21
  -5   3   6 539.716 114.716  27
  -5   3   6 683.704 222.396  26
  -5   3   6 889.925 193.915  14
  -5  -3   6 588.246 122.834  10
  -5  -3   6 535.808 108.885   7
  -5   3   6 561.043 119.590   7
   5   3  -6 927.959 387.905   5
  -5  -3   6 687.782 221.473  26
  -5  -3   6 424.671 96.0846  27
   5   3  -5 57289.5 3160.65   5
  -5  -3   5 52625.9 2847.36  26
  -5   3   5 52517.4 2872.16  26
  -5  -3   5 56536.6 2625.17  10
   5   3  -4 934.608 365.551   5
  -5   3   4 877.266 153.144  25
  -5   3   4 900.509 207.338  26
  -5  -3   4 755.404 185.942  26
   5   3  -3 11883.4 957.305   5
  -5  -3   3 9834.97 731.217   3
  -5  -3   3 12005.3 716.480  26
  -5   3   3 9853.31 708.897  26
   5  -3  -3 9608.30 871.544   4
  -5  -3   3 10734.8 828.939   2
  -5  -3   2 26594.4 1408.07  26
   5  -3  -2 25159.8 1625.96   4
  -5   3   2 26060.7 1427.39  26
  -5  -3   2 29830.0 1608.07   2
   5   3  -1 18408.5 1188.60   5
   5  -3  -1 18209.1 1251.39   4
  -5  -3   1 16372.7 952.961  26
  -5   3   1 14690.9 963.792  26
   5  -3  -1 15471.5 1054.49   3
   5   3  -1 19840.9 1102.24  18
  -5  -3   1 20036.6 1114.69   1
   5   3   0 93357.5 4643.50   5
   5  -3   0 90987.8 4597.27   3
  -5  -3   0 102488. 4621.99   1
   5  -3   0 86650.3 4674.96   4
  -5   3   0 98844.4 4580.66   6
   5   3   0 91036.6 4543.55  18
   5   3   1 9695.11 780.736  15
  -5  -3  -1 12718.3 853.487   1
   5   3   1 11308.6 827.532   5
   5  -3   1 11324.1 881.987   3
   5  -3   2 85507.5 4373.67  15
   5  -3   2 91752.7 4590.61   3
   5   3   2 87483.3 4184.45  24
   5  -3   2 89099.1 4599.50   4
   5   3   2 96603.8 4384.84   5
   5   3   2 97589.2 4423.68  15
   5   3   3 29879.4 1615.21  15
   5  -3   3 26256.0 1574.30  15
   5  -3   3 26486.2 1774.25   4
   5   3   3 26738.4 1334.49  24
  -5   3  -3 27932.2 1617.88   6
   5   3   3 27269.7 1299.18  17
   5  -3   3 25681.2 1295.44  17
   5   3   4 51.5354 363.050  15
   5  -3   4-49.2291 349.420  15
   5  -3   4 211.764 493.483   4
   5   3   4 56.7723 143.375  17
   5  -3   4 56.7417 149.580  17
   5   3   5 3681.55 608.164  15
   5  -3   5 2794.20 553.996  15
   5  -3   5 4304.52 324.420  16
   5  -3   5 3544.86 739.224   4
   5  -3   5 3542.49 316.751  17
   5   3   5 4170.71 326.377  17
   5   3   5 4569.71 329.636  16
   5   3   6 16754.7 1302.92  15
   5  -3   6 14152.3 1229.70  15
  -5   3  -6 13630.1 1186.77   6
   5  -3   6 15573.3 853.331  17
   5   3   6 16007.2 858.744  17
   5  -3   6 15945.4 870.247   9
   5   3   6 15713.3 862.494  16
   5  -3   6 14584.8 845.952  16
   5  -3   7 413.872 141.652   9
   5   3   7 19.5232 189.772  16
   5  -3   7 618.173 193.579  16
   5   3   7 393.841 432.196  15
   5  -3   7 731.839 416.358  15
   5  -3   7 161.991 169.121   8
   5  -3   7 258.356 215.319  17
  -5   3  -7 244.435 291.629   6
   5   3   7 196.940 207.582  17
   5   3   8 7167.58 489.846  16
   5  -3   8 6898.30 470.906  16
   5  -3   8 7964.54 553.143   8
   5   3   8 5934.38 515.466  14
   5   3   8 6136.70 500.209  13
   5  -3   8 7090.45 481.567   9
   5  -3   8 6862.02 478.414  17
   5   3   8 7183.73 492.222  17
   5  -3   9 594.501 136.744   9
   5   3   9 585.513 182.373  16
   5  -3   9 490.740 165.517  16
   5  -3   9 640.434 161.829   8
   5   3   9 435.140 189.576  14
   5   3  10 13324.3 714.388  16
   5  -3  10 13594.8 699.104  16
   5  -3  10 15064.5 770.245   8
  -5  -5  10 2505.66 186.703  10
  -5  -5  10 2521.58 201.617   9
  -5  -5   9 18140.3 963.114  21
  -5  -5   9 18105.2 964.722   9
  -5  -5   9 18594.4 949.097  20
  -5  -5   9 18127.6 936.640  10
  -5  -5   8 8098.46 516.878   9
  -5  -5   8 7546.54 527.851  20
  -5   5   8 7455.65 534.253  14
  -5  -5   8 7571.04 524.003  21
  -5  -5   8 8188.14 486.087  10
  -5  -5   7 10642.9 667.776   9
  -5   5   7 10924.5 696.939  14
  -5  -5   7 10767.6 616.054  10
   5   5  -6 5651.93 817.321   5
  -5   5   6 6669.49 507.849  11
  -5   5   6 6010.34 519.593  14
  -5  -5   6 7176.22 510.648  21
  -5  -5   6 7144.96 439.347  10
   5   5  -5 302.498 370.982   5
  -5   5   5 184.366 155.438  11
  -5   5   5 228.270 185.262  22
  -5   5   5 178.949 245.392  12
  -5  -5   5 45.4993 76.8344  10
  -5   5   5 143.443 207.359  14
   5  -5  -4 67.4640 460.624   4
  -5   5   4 114.332 207.009  14
  -5   5   4-110.461 131.331  25
  -5   5   4 171.447 230.611  12
  -5   5   4 40.1636 119.521  23
  -5   5   4 14.1038 191.033  22
  -5   5   4 30.7647 143.658  11
  -5  -5   4 27.4069 69.2867  10
   5   5  -4-382.337 331.532   5
   5  -5  -3 899.530 576.013   4
  -5   5   3 458.120 164.533  25
  -5   5   3 588.611 226.013  12
  -5   5   3 661.958 227.690  22
  -5  -5   3 556.368 352.346   3
  -5   5   3 459.249 209.149  14
   5   5  -2 33712.1 2159.18   5
   5  -5  -2 32435.1 2152.95   4
  -5  -5   2 29143.9 2002.89   2
  -5  -5   1 76432.4 3900.58   2
   5   5  -1 74358.8 3908.59   5
  -5   5   1 79700.9 3540.30  25
   5   5  -1 70702.5 3449.23  23
   5  -5  -1 72111.1 3949.47   4
   5   5   0 10032.7 896.405   5
   5  -5   0 9920.57 1069.68   4
  -5  -5   0 9804.39 879.262   2
   5  -5   0 7912.32 886.827   3
   5   5   0 9757.29 585.625  23
   5   5   0 10783.8 837.693  18
  -5   5   0 10438.5 807.017   6
  -5   5   0 12847.6 666.252  25
  -5  -5   0 10428.1 822.277   1
   5   5   1 55567.8 3001.91   5
  -5  -5  -1 62660.9 3023.39   1
   5  -5   1 54713.7 3153.82   3
   5   5   1 53521.9 2692.89  23
  -5   5  -1 56147.7 2998.35   6
   5   5   1 50234.3 2954.60  18
  -5   5  -1 63768.2 2764.93  25
  -5   5  -2 23812.3 1182.37  25
  -5  -5  -2 23135.9 1425.93   1
   5   5   2 20884.0 1137.73  24
   5  -5   2 19668.3 1575.54   3
   5  -5   2 23378.2 1685.69   4
  -5   5  -2 21668.7 1438.13   6
   5  -5   3 35115.2 2349.69   3
   5  -5   3 39893.0 2389.29   4
  -5  -5  -3 35403.3 2101.39   1
   5   5   3 33636.9 1774.64  14
  -5   5  -3 35170.0 2102.02   6
  -5   5  -3 35734.8 1760.24  25
   5   5   4 5094.83 429.158  14
   5  -5   4 3133.40 770.844   4
  -5  -5  -4 3984.91 590.956   1
   5   5   5 8626.73 630.406  14
   5   5   5 8175.82 578.261  24
   5  -5   5 8109.81 1012.55   4
   5   5   6 9566.51 607.926  14
  -5   5  -6 9062.06 908.601   6
   5  -5   7 2819.18 315.639   8
   5   5   7 2695.71 369.933  13
   5  -5   8 121.141 118.920   8
   5   5   8 91.5606 204.397  14
   5   5   8 19.4879 201.412  13
   5  -5   9 15412.8 894.100   8
   5   5   9 18701.5 918.561  14
   5  -5  10 3370.69 222.346   8
  -5  -7   9 1384.19 145.175  21
  -5  -7   9 1248.17 116.212   9
  -5  -7   8 1676.68 197.091  21
  -5  -7   8 1486.38 190.256  20
  -5  -7   8 1468.57 155.961   9
  -5  -7   7 2035.26 212.028   9
  -5  -7   7 2471.31 266.214  21
  -5   7   7 2030.84 304.579  14
  -5   7   6 7081.98 513.514  11
  -5   7   6 6663.49 556.383  14
  -5  -7   6 6968.21 500.275  21
   5   7  -5 5370.18 818.088   5
  -5   7   5 6190.54 555.863  14
  -5   7   5 6451.34 542.966  11
  -5   7   5 7537.78 572.185  12
  -5   7   4 60291.1 3028.58  22
  -5   7   4 64072.8 3029.67  23
  -5   7   4 64148.0 3106.22  12
  -5   7   4 64215.8 3183.81  11
   5   7  -4 68191.8 3574.98  18
   5  -7  -3 10559.1 1253.68   4
  -5   7   3 13686.3 832.400  14
  -5  -7   3 12504.5 1206.48   3
  -5   7   3 12395.6 765.030  22
   5   7  -3 12164.2 1070.50  18
   5   7  -3 10929.5 1163.29   5
  -5   7   2 47728.3 2370.06  14
   5   7  -2 45103.2 2816.66   5
   5   7  -2 46554.6 2263.13  23
  -5   7   2 47226.7 2313.11  22
   5  -7  -2 43193.3 2905.90   4
  -5   7   2 46509.5 2350.01  12
   5   7  -2 50340.0 2756.02  18
   5  -7  -1 8437.40 1167.59   4
  -5   7   1 10110.2 692.946  12
  -5   7   1 11347.7 689.538  25
   5  -7  -1 9300.58 1101.01   3
   5   7  -1 10496.7 619.555  23
   5   7  -1 9889.28 932.988  18
  -5  -7   1 8226.32 898.250   2
   5   7  -1 9259.85 983.664   5
   5  -7   0 723.789 717.830   4
   5   7   0 776.979 388.066   5
   5   7   0 617.391 211.288  13
  -5   7   0 568.193 196.934  25
  -5  -7   0 752.783 341.364   2
   5   7   0 663.890 203.618  23
  -5   7   0 364.140 269.972  22
   5  -7   0 1279.25 566.709   3
   5   7   0 615.130 285.637  18
  -5  -7  -1 48659.9 2800.21   2
   5  -7   1 51713.9 2968.88   3
   5   7   1 43568.7 2278.68  13
  -5   7  -1 54671.0 2356.23  25
   5   7   1 47521.6 2267.28  23
  -5   7  -1 36495.7 2479.19   6
   5   7   1 39597.1 2570.96  18
   5  -7   2 7229.13 1099.58   4
   5  -7   2 7960.69 1003.72   3
   5   7   2 7382.93 564.805  13
   5   7   2 7825.74 578.599  24
   5   7   2 7113.24 512.704  14
  -5  -7  -2 6592.71 831.236   2
  -5   7  -2 5577.03 686.280   6
   5   7   3 687.949 283.603  13
  -5   7  -3 1052.12 359.710   6
   5  -7   3 1397.65 573.054   3
  -5  -7  -3 1812.64 491.273   2
   5   7   3 957.957 243.622  14
   5  -7   3 520.471 664.791   4
  -5  -7  -4 9653.67 1112.74   2
  -5   7  -4 9887.82 625.437  22
   5   7   4 10258.4 705.636  13
   5   7   4 9423.95 656.682  14
  -5   7  -4 9161.06 940.712   6
   5  -7   4 9687.66 1126.08   4
   5   7   5 4647.25 475.285  13
   5   7   5 3982.44 437.179  24
   5   7   5 4628.81 428.209  14
   5   7   6 47168.0 2345.60  13
   5   7   6 46402.9 2332.67  14
   5   7   7 880.856 245.111  14
   5   7   7 589.517 248.258  13
   5  -7   7 530.032 134.605   8
   5   7   7 563.815 213.107  12
   5  -7   8 2802.27 227.726   8
   5   7   8 2840.22 273.529  13
   5   7   9 719.049 118.008  14
  -5  -9   7 3619.65 243.386  21
  -5  -9   6 3502.05 262.733  21
  -5   9   5 55498.8 2678.43  11
  -5  -9   5 54353.2 2608.66  21
  -5   9   4 623.292 186.312  23
  -5  -9   4 538.150 149.114  21
  -5   9   4 418.083 182.837  11
  -5   9   3 613.108 207.859  23
  -5   9   3 1026.98 297.069  22
  -5   9   2 561.117 225.225  23
   5   9  -1 8506.83 581.481  12
   5   9  -1 8711.30 556.128  23
  -5   9   1 9166.80 618.898  22
  -5   9   0 1094.16 310.363  22
   5   9   1 237.498 224.005  13
  -5   9  -1 95.8099 273.127  22
   5   9   1 110.922 319.669  24
   5   9   2-86.8603 318.438  24
   5   9   2 138.797 228.709  13
  -5   9  -2-164.899 248.680  22
   5   9   3 47602.0 2350.54  13
   5   9   3 46664.4 2318.30  14
  -5   9  -3 47875.9 2297.89  22
   5   9   4 1456.18 239.155  14
   5   9   4 1146.24 285.867  13
   5   9   5 23088.9 1240.49  14
   5   9   5 25951.7 1282.54  12
   5   9   5 23681.9 1265.29  13
   5   9   6 668.079 174.692  14
   5   9   6 1164.14 215.363  12
   5   9   7 2805.63 221.519  14
  -5  11   3 13857.3 760.500  11
   5  11  -2 12656.9 698.432  24
  -5  11   2 13120.6 703.423  23
  -5  11   2 13523.3 760.013  11
   5  11  -1 5723.76 392.902  24
  -5  11   1 5455.08 374.818  23
   5  11   0 15434.2 830.940  24
   5  11   1 7173.58 474.209  24
   5  11   1 7571.85 461.338  12
  -5  11  -1 7296.06 450.748  23
   5  11   2 3252.55 283.356  12
   5  11   2 3280.14 291.090  24
  -5  11  -2 3263.90 262.169  23
  -5  11  -3 389.512 92.0035  11
   5  11   3 285.110 150.640  12
   5  11   4 5715.82 348.142  12
  -6   0  11-11.2840 79.4988  27
  -6   0  11 62.9448 79.8325  10
  -6   0  10 1167.56 168.666   9
  -6   0  10 1399.19 180.989  27
  -6   0  10 1458.26 171.364  10
  -6   0   9 22.2034 105.455   9
  -6   0   9 18.4809 106.301  27
  -6   0   9-18.7111 97.3507  10
  -6   0   9-83.5116 135.089  21
  -6   0   8 766.977 155.662   9
  -6   0   8 770.805 151.696  27
  -6   0   8 1022.33 299.487  26
  -6   0   8 853.576 190.205  21
  -6   0   8 985.009 165.196  10
  -6   0   7 22.2277 109.034   9
  -6   0   7 36.1762 100.434  10
  -6   0   7 66.9104 164.106  26
  -6   0   7-52.6520 91.3155  27
  -6   0   7-51.0295 90.9268   7
  -6   0   7-89.4836 153.629  21
  -6   0   7-16.1174 106.440  20
  -6   0   6 12852.6 706.933   9
  -6   0   6 11181.8 660.194  10
  -6   0   6 11064.5 649.046  27
  -6   0   6 11857.4 655.077   7
  -6   0   6 10514.5 889.803  26
  -6   0   6 12350.3 663.121  20
  -6   0   6 12010.8 734.585  19
  -6   0   6 12071.1 667.385  21
   6   0  -5 65.3842 265.928   5
  -6   0   5-13.8895 107.726  21
  -6   0   5-27.5513 95.5639  20
  -6   0   5 26.9300 136.164  19
  -6   0   5 145.096 145.281  26
  -6   0   4 619826. 28778.0  26
  -6   0   4 622750. 28536.0  21
  -6   0   4 633272. 28537.3  20
  -6   0   3 106.156 140.691  26
   6   0  -2 90848.0 4314.56   4
  -6   0   2 89915.4 4301.66  26
   6   0  -2 84473.7 4186.96  18
  -6   0   2 91196.9 4316.81   1
  -6   0   2 88711.1 4218.14   2
  -6   0   1 137.184 148.707  26
   6   0  -1 42.3752 132.499  18
  -6   0   1 141.807 159.747   1
   6   0  -1-115.378 452.370   4
  -6   0   1-57.5577 155.855   2
  -6   0   0 18573.7 1203.81   1
   6   0   0 22173.9 1317.60   4
  -6   0  -1-31.9552 181.700   6
   6   0   1 323.906 466.194   4
   6   0   2 94079.8 5011.01  15
  -6   0  -2 111339. 4978.56   6
   6   0   3 194.506 427.929  15
   6   0   3-187.115 548.891   4
  -6   0  -3-110.333 191.346   6
   6   0   3 21.9145 152.319  17
   6   0   4 82407.5 3936.53  17
   6   0   4 81546.4 4312.82  15
  -6   0  -4 94379.9 4232.51   6
   6   0   5 45.9726 117.938   9
   6   0   5 553.660 464.849  15
   6   0   5 25.8366 116.432   8
  -6   0  -5 102.441 208.332   6
   6   0   5-15.1255 186.420  17
   6   0   6 80125.4 4252.37  15
   6   0   6 79916.0 3821.12   8
   6   0   6 76598.2 3715.22  17
   6   0   6 79917.8 3791.74   9
   6   0   6 78344.9 3731.43  16
   6   0   7 28.7213 143.070   9
   6   0   7 127.305 209.772  16
   6   0   7 177.061 491.545  15
   6   0   7-66.0152 151.453   8
   6   0   7 19.5634 245.244  17
   6   0   8 1288.61 233.114   9
   6   0   8 1197.78 253.178  16
   6   0   8 1305.73 251.194   8
   6   0   8 992.494 276.027  17
   6   0   9 71.9303 177.103  16
   6   0   9-83.0478 139.967   8
   6   0   9-84.7667 152.064  14
   6   0   9 201.058 203.916  17
   6   0  10 25.4716 139.694  16
  -6  -2  11 6377.54 380.643   9
  -6  -2  10 1810.88 210.917   9
  -6  -2  10 2132.88 201.768  27
  -6   2  10 2417.97 213.750  27
  -6   2   9 4216.62 325.339  27
  -6  -2   9 4295.11 315.208  27
  -6   2   9 4182.79 311.418  10
  -6  -2   9 3490.80 318.420  21
  -6   2   9 3944.63 320.034   9
  -6  -2   9 4823.31 363.241   9
  -6  -2   8 11579.4 696.683   9
  -6  -2   8 10369.6 624.447  27
  -6  -2   8 10970.1 654.603  21
  -6   2   8 11618.2 651.891  27
  -6  -2   8 8690.23 871.983  26
  -6   2   8 9379.01 932.872  26
  -6  -2   8 10753.7 645.293  10
  -6  -2   8 11341.8 639.978  20
  -6   2   8 10248.7 626.229  10
  -6   2   8 11211.8 658.868   9
  -6  -2   7 9557.90 614.905   9
  -6  -2   7 9772.70 837.667  26
  -6   2   7 9793.75 868.173  26
  -6  -2   7 8636.79 573.322  21
  -6  -2   7 9181.08 569.915  20
  -6   2   7 8868.17 566.676  21
  -6   2   7 8852.60 546.846  10
  -6  -2   7 9155.71 559.837  10
  -6   2   7 9442.00 561.939   7
  -6  -2   7 9620.49 550.268   7
  -6  -2   7 10474.3 560.523  27
  -6   2   7 8157.42 543.123  27
  -6   2   7 8524.20 557.482   9
  -6  -2   6 987.998 153.939  27
  -6   2   6 1226.42 166.439  27
  -6  -2   6 1010.02 293.740  26
  -6   2   6 1032.88 299.112  26
  -6   2   6 1425.70 170.539   7
  -6  -2   6 1483.54 162.815   7
  -6  -2   6 1379.38 206.893  21
  -6   2   6 1535.12 211.471  21
  -6  -2   6 1383.20 196.113  20
  -6   2   6 1223.78 155.530  10
  -6  -2   6 1353.49 171.627  10
   6   2  -6 1325.92 446.809   5
   6   2  -5 18400.7 1364.66   5
  -6  -2   5 20094.1 1177.01  26
  -6  -2   5 16306.9 886.318  27
  -6   2   5 18406.0 920.290  21
  -6  -2   5 18531.6 944.697  20
  -6   2   5 18970.9 971.208  19
  -6   2   5 18522.2 1183.77  26
  -6  -2   5 18622.5 895.719   7
  -6   2   5 15051.1 885.720   7
  -6   2   5 16045.7 892.985  27
   6   2  -4 17139.9 1256.63   5
  -6  -2   4 15709.8 1002.26  26
  -6   2   4 16846.1 1051.85  26
  -6   2   4 15732.5 824.968  21
  -6  -2   4 15525.0 832.366  21
  -6   2   4 14749.3 868.134  19
   6   2  -3 87168.7 4423.13   5
  -6  -2   3 88937.8 4279.47   2
   6  -2  -3 78456.8 4183.21   4
  -6  -2   3 84496.8 3988.13  21
  -6  -2   3 87203.4 4172.45  26
  -6   2   3 91012.5 3995.01  21
  -6   2   3 80674.0 4047.88  19
  -6   2   3 85885.9 4192.81  26
  -6  -2   2 6875.89 527.585  26
  -6   2   2 6102.47 529.135  26
   6  -2  -2 6235.25 734.661   4
  -6  -2   2 7466.10 628.901   2
  -6  -2   1 79378.1 3627.32   2
   6  -2  -1 69795.1 3435.16   3
   6  -2  -1 69905.9 3596.94   4
  -6  -2   1 76627.8 3491.41  26
   6   2  -1 74027.2 3491.40  18
  -6   2   1 74603.0 3527.02  26
   6  -2   0 19804.4 1211.26   3
   6  -2   0 17920.6 1341.90   4
   6   2   0 19541.4 1161.98  18
   6  -2   1 43289.9 2453.59   4
   6   2   1 39470.1 2243.94  18
   6   2   2 41083.9 2280.88  15
   6   2   2 42946.6 2013.91  24
  -6   2  -2 46021.2 2283.33   6
   6   2   3 24593.4 1510.52  15
   6  -2   3 22840.1 1470.96  15
   6  -2   3 22375.2 1619.20   4
  -6   2  -3 26210.0 1476.79   6
   6  -2   3 23198.4 1160.86  17
   6   2   3 23219.2 1166.05  17
   6   2   4-971.469 674.360  15
   6  -2   4-339.465 604.988  15
  -6   2  -4 56.8467 236.763   6
   6  -2   4 151.336 564.578   4
   6  -2   4-337.538 215.298  17
   6   2   5 11604.9 1097.63  15
   6  -2   5 10761.3 1043.30  15
   6   2   5 10986.9 756.262   8
   6  -2   5 12478.9 759.128   8
   6  -2   5 14943.5 1262.66   4
  -6   2  -5 13137.4 1028.30   6
   6  -2   5 12117.9 690.767  17
   6   2   5 13413.0 709.436  17
   6   2   5 11665.7 743.263   9
   6  -2   5 12001.3 708.779   9
   6   2   6 5110.76 451.078   8
   6  -2   6 5235.15 440.663   8
   6   2   6 4209.01 773.578  15
   6  -2   6 4893.76 780.704  15
  -6   2  -6 6049.35 693.270   6
   6   2   6 4864.95 433.918   9
   6  -2   6 5383.37 418.608  17
   6   2   6 4771.54 411.750  17
   6  -2   6 6159.53 424.440   9
   6   2   6 5072.51 415.716  16
   6  -2   6 5040.68 405.373  16
   6   2   7 20957.8 1109.72  16
   6  -2   7 20193.3 1091.55  16
   6   2   7 20743.1 1614.71  15
   6  -2   7 15614.0 1442.65  15
   6  -2   7 21215.8 1176.45   8
  -6   2  -7 18183.1 1402.75   6
   6  -2   7 20199.6 1087.16  17
   6  -2   7 20132.6 1115.23   9
   6   2   7 20760.0 1102.50  17
   6  -2   8 1422.56 218.969   9
   6   2   8 1485.07 256.228  16
   6  -2   8 1556.18 246.575  16
   6  -2   8 1626.90 241.148   8
   6  -2   8 1146.59 255.538  17
   6   2   8 1327.67 276.015  17
   6   2   9 6407.44 447.581  16
   6  -2   9 6439.69 434.834  16
   6  -2   9 6618.43 480.428   8
   6   2   9 5910.37 452.912  14
   6  -2   9 6116.15 436.623  17
   6   2   9 7416.27 465.610  17
   6   2  10 2141.44 208.001  16
   6  -2  10 1920.81 189.240  16
   6  -2  10 2356.70 217.331   8
  -6  -4  10 10901.8 581.220  10
  -6  -4  10 10459.6 582.572  21
  -6  -4  10 10868.6 602.051   9
  -6  -4   9 2212.92 191.377  27
  -6   4   9 2321.12 208.713  27
  -6  -4   9 2448.41 221.222  20
  -6  -4   9 2033.33 238.473  21
  -6  -4   9 2535.87 219.501  10
  -6  -4   9 2298.16 239.848   9
  -6  -4   8 20377.0 1160.58   9
  -6  -4   8 22132.5 1098.48  27
  -6  -4   8 21018.8 1137.41  20
  -6  -4   8 22141.8 1150.52  21
  -6   4   8 21212.5 1109.00  27
  -6  -4   8 21731.6 1117.53  10
  -6   4   7 28006.1 1415.32  14
  -6  -4   7 27053.4 1348.75  27
  -6   4   7 26909.0 1364.06  27
  -6   4   7 22069.8 1649.72  26
  -6  -4   7 28039.5 1421.96  20
  -6  -4   7 27560.5 1372.84  10
   6   4  -7 23317.5 1862.27   5
   6   4  -6 38575.7 2547.44   5
  -6  -4   6 41314.6 2002.06  21
  -6   4   6 40683.1 2003.88  14
  -6  -4   6 41956.4 1929.87   7
  -6   4   6 36787.8 1930.34   7
  -6   4   6 39975.8 1937.67  27
  -6  -4   6 38301.3 2231.42  26
  -6   4   6 35635.0 2239.01  26
  -6  -4   6 39869.0 1925.91  27
  -6   4   6 40953.7 2046.42  11
  -6  -4   6 40113.3 1948.07  10
  -6   4   5 348.119 89.8603  27
  -6   4   5 449.956 210.681  14
  -6   4   5 627.154 203.167  26
  -6   4   5 19.4067 116.239  25
  -6   4   5 371.481 97.9595   7
  -6   4   5 449.627 174.938  11
  -6  -4   5 341.707 189.865  21
  -6  -4   5 438.264 194.022  26
  -6  -4   5 216.501 93.0234  10
  -6   4   4 2323.64 255.487  25
   6   4  -4 2975.56 590.576   5
  -6   4   4 2088.67 307.491  14
  -6   4   4 2881.36 363.636  26
  -6   4   4 2430.54 261.294  22
  -6  -4   4 2767.74 265.595  21
  -6   4   4 2658.95 300.723  11
  -6  -4   4 2130.68 307.585  26
  -6   4   3 2419.53 346.054  26
   6  -4  -3 4231.81 699.711   4
   6   4  -3 3768.47 627.347   5
  -6  -4   3 3853.84 515.548   2
  -6  -4   3 3327.09 283.389  21
  -6   4   3 4601.10 347.520  25
  -6  -4   3 3420.68 360.391  26
   6  -4  -2 1532.04 627.699   4
  -6   4   2 2166.44 251.339  25
   6   4  -2 2282.72 477.609   5
  -6   4   2 2209.99 290.587  26
  -6  -4   2 1727.87 197.700  21
   6  -4  -2 1532.53 364.440   3
  -6  -4   2 2394.37 270.178  26
   6   4  -2 2083.17 399.185  18
  -6  -4   2 1584.92 354.697   2
   6   4  -1 45987.3 2633.45   5
  -6  -4   1 44960.2 2327.72  26
   6  -4  -1 47519.8 2698.61   4
   6   4  -1 47946.2 2522.39  18
  -6  -4   1 50741.6 2558.31   1
  -6   4   1 45084.8 2374.34  26
   6  -4  -1 46200.7 2537.93   3
   6   4   0 191763. 8913.29   5
  -6  -4   0 206018. 8861.39   1
   6  -4   0 183345. 8855.19   3
  -6  -4   0 183705. 8620.88  26
  -6   4   0 166558. 8656.01  26
   6  -4   0 186537. 8975.76   4
  -6   4   0 192527. 8792.76   6
   6   4   0 182631. 8768.91  18
   6   4   1 40130.6 2097.98   5
   6  -4   1 32411.1 1907.53  15
   6   4   1 38999.5 1986.72  15
   6   4   1 35547.9 1751.62  24
  -6   4  -1 37238.7 2062.37   6
   6  -4   1 33824.1 2135.90   3
  -6  -4  -1 38003.5 2075.56   1
   6   4   2 68795.8 3386.41   5
   6   4   2 69515.7 3399.61  15
   6  -4   2 59825.4 3321.15  15
   6  -4   2 66553.4 3654.46   3
   6   4   2 64337.2 3138.46  24
  -6   4  -2 70707.6 3507.73   6
  -6  -4  -2 77361.0 3579.63   1
   6   4   3 18824.8 1259.20  15
   6  -4   3 16841.4 1195.36  15
  -6  -4  -3 21606.4 1419.97   1
  -6   4  -3 18662.7 999.538  25
   6   4   3 18736.9 983.333  24
   6  -4   3 20491.7 1557.59   4
   6  -4   3 16580.9 908.668  17
   6   4   3 19081.8 923.862  17
   6   4   4 31575.0 1839.69  15
   6  -4   4 29272.3 1783.96  15
   6  -4   4 30385.7 2063.88   4
  -6   4  -4 34299.2 1938.40   6
   6  -4   4 28476.5 1442.78  17
   6   4   4 29512.0 1453.40  17
   6   4   5 65816.2 3274.03  15
   6  -4   5 60799.3 3183.74  15
   6  -4   5 54373.0 3386.64   4
  -6   4  -5 66121.0 3344.04   6
   6  -4   5 57376.4 2777.70  17
   6   4   5 60922.7 2792.05  17
   6   4   5 58830.7 2800.26  16
   6  -4   5 55334.7 2780.21  16
   6   4   6 5277.84 403.637  16
   6  -4   6 5066.47 381.841  16
   6  -4   6 6440.19 480.259   8
   6   4   6 5663.24 760.593  15
  -6   4  -6 5390.63 709.561   6
   6  -4   6 5287.12 388.421  17
   6   4   6 5567.03 410.079  17
   6   4   7-52.8048 191.879  16
   6  -4   7-163.741 176.542  16
   6  -4   7 59.3039 145.488   8
   6  -4   7 14.3130 190.288  17
   6   4   7-239.710 226.029  17
   6   4   8 1185.34 201.376  16
   6  -4   8 883.282 178.980  16
   6  -4   8 1446.85 215.241   8
   6   4   8 1517.05 272.146  14
   6   4   8 1240.29 259.248  13
   6  -4   9 390.112 117.953   8
   6   4   9 592.826 176.659  14
   6  -4  10 7856.36 438.729   8
  -6  -6  10 117.470 45.2313   9
  -6  -6   9 14532.4 721.776  21
  -6  -6   9 13658.2 705.399  20
  -6  -6   9 13076.9 679.552  10
  -6  -6   9 13048.9 710.994   9
  -6  -6   8 67.7247 90.5664   9
  -6  -6   8 105.173 129.910  20
  -6  -6   8 70.7236 73.7835  10
  -6  -6   7 20255.2 1090.51   9
  -6   6   7 18527.2 1110.51  14
  -6  -6   7 20723.1 1092.03  21
  -6  -6   7 20447.9 1103.96  20
  -6  -6   7 20204.8 1028.41  10
   6   6  -6 5426.95 812.572   5
  -6   6   6 5499.55 494.700  14
  -6   6   6 5201.39 448.454  11
  -6  -6   6 5447.41 437.283  21
  -6  -6   6 5728.93 371.573  10
   6   6  -5 2766.14 582.378   5
  -6   6   5 1815.72 337.536  14
  -6   6   5 1555.03 273.498  22
  -6  -6   5 1899.48 270.878  21
  -6   6   5 2225.83 315.100  11
  -6  -6   5 2015.94 198.814  10
  -6   6   4 24303.8 1337.39  14
  -6   6   4 22800.3 1216.31  23
  -6   6   4 24480.6 1246.78  22
  -6  -6   4 24164.9 1256.40  21
  -6   6   4 23707.6 1370.24  11
   6  -6  -3 2680.03 741.375   4
   6   6  -3 1947.02 556.437   5
  -6   6   3 2494.66 305.969  25
  -6   6   3 2242.31 327.680  22
  -6  -6   3 1929.29 234.029  21
   6  -6  -2 5128.81 899.502   4
   6   6  -2 5706.65 769.337   5
  -6  -6   2 3995.72 595.646   2
  -6   6   2 4955.57 458.855  12
  -6  -6   2 4827.29 359.516  21
   6  -6  -2 4564.99 731.712   3
  -6   6   2 6026.22 450.813  25
   6   6  -1 31162.9 2019.17   5
   6  -6  -1 30456.1 2142.56   4
   6  -6  -1 28897.3 1996.51   3
  -6   6   1 33267.4 1594.48  25
   6   6  -1 28373.2 1485.04  23
   6   6  -1 29831.4 1863.73  18
  -6  -6   1 28698.4 1925.92   2
   6  -6   0 385.860 637.041   4
   6   6   0 77.4408 284.911   5
  -6   6   0-52.0177 159.501  25
   6   6   0-16.2660 163.299  23
  -6  -6   0 82.0462 256.530   2
   6  -6   0 349.847 429.025   3
  -6   6   0-231.641 251.093   6
   6   6   0-194.556 269.707  18
  -6  -6  -1 69145.1 4045.69   2
   6   6   1 77593.3 3593.57  24
  -6   6  -1 79043.9 3653.57  25
   6   6   1 67992.9 3912.02  18
   6  -6   1 74469.5 4182.44   3
  -6   6  -1 70993.3 3893.87   6
  -6  -6  -1 76437.7 3960.52   1
   6   6   1 77921.6 3976.74   5
   6  -6   2 620.072 771.116   4
  -6   6  -2 571.575 181.241  25
   6   6   2 272.902 275.823  24
   6  -6   2 624.867 486.688   3
  -6   6  -2 204.579 265.137   6
   6   6   2 292.558 174.855  14
  -6  -6  -2 566.019 306.670   2
  -6  -6  -2 622.916 282.150   1
  -6  -6  -3 34242.9 2052.52   1
   6  -6   3 34372.5 2352.60   3
   6   6   3 30856.6 1637.60  14
  -6   6  -3 29714.1 1614.26  25
   6   6   3 33934.0 1633.49  24
   6  -6   3 31800.3 2277.51   4
  -6   6  -3 28186.6 1957.19   6
   6   6   4 11479.8 730.406  14
  -6   6  -4 10363.7 1006.67   6
   6  -6   4 10516.7 1185.90   4
   6   6   5 135.845 224.876  14
  -6   6  -5 252.345 309.550   6
   6  -6   6 11391.7 716.805   8
   6   6   6 11073.3 760.974  13
   6   6   6 11391.6 741.363  14
   6  -6   7 2299.35 246.695   8
   6   6   7 2546.02 333.519  13
   6   6   7 2172.01 312.142  14
   6  -6   8 302.621 99.7199   8
   6   6   8 396.364 180.882  13
   6  -6   9 2162.64 171.908   8
   6   6   9 2788.54 219.236  14
  -6  -8   8 3028.10 198.280  21
  -6  -8   8 2063.27 154.516   9
  -6  -8   7 130.450 67.5551   9
  -6  -8   7 111.031 106.589  21
  -6  -8   6 13074.7 686.949   9
  -6  -8   6 11540.3 680.913  21
  -6  -8   5 3520.44 309.483  21
  -6   8   5 3924.22 376.939  11
  -6   8   4 3522.80 332.842  23
  -6  -8   4 4474.16 337.547  21
  -6   8   4 3005.14 374.928  11
  -6   8   4 3701.35 382.290  22
  -6   8   3 154483. 6901.57  22
  -6   8   3 150040. 6890.16  23
  -6  -8   3 144553. 6859.04  21
   6   8  -3 140833. 7333.63  18
   6   8  -3 140696. 7497.85   5
   6  -8  -2 3824.28 860.119   4
   6   8  -2 4711.78 725.454   5
  -6   8   2 4464.15 459.568  22
   6   8  -2 4294.21 607.970  18
   6  -8  -1 2842.31 825.461   4
   6   8  -1 2570.40 531.504   5
  -6  -8   1 2120.84 452.257   2
   6  -8  -1 2056.79 593.896   3
   6   8  -1 2223.06 462.626  18
   6  -8   0 7666.13 1143.40   4
   6   8   0 9003.21 609.475  24
  -6   8   0 7870.11 597.625  22
   6  -8   0 8029.38 1033.91   3
   6   8   0 6952.04 796.757  18
  -6  -8   0 6991.33 876.976   2
   6   8   1 2803.33 348.997  13
   6   8   1 3783.91 426.897  24
   6  -8   1 3187.34 751.462   3
  -6   8  -1 2888.73 385.239  22
  -6  -8  -1 2717.86 556.359   2
  -6  -8  -2 10939.7 1141.29   2
   6   8   2 12367.7 745.600  24
   6  -8   2 10353.1 1212.90   3
   6   8   2 10081.1 693.563  13
  -6   8  -2 9401.04 686.508  22
   6  -8   2 10174.9 1253.67   4
   6   8   3 4035.31 378.235  14
   6   8   3 4363.32 421.504  13
   6   8   3 3714.72 448.260  24
  -6   8  -3 3670.87 390.909  22
   6   8   4 14421.8 828.311  14
  -6   8  -4 13701.2 792.433  22
   6   8   4 13675.8 852.733  13
   6   8   5 6334.76 474.324  14
   6   8   5 6513.25 510.619  13
   6   8   6 6997.59 468.607  14
   6   8   6 6197.83 469.147  12
   6   8   7 14114.1 756.375  13
   6   8   7 13424.3 744.800  14
  -6 -10   5 9257.63 508.723  20
  -6 -10   4 3108.78 247.001  20
  -6  10   4 3443.51 288.811  11
  -6  10   3 33530.7 1617.57  23
  -6 -10   3 31776.2 1598.35  20
  -6  10   3 34228.9 1698.50  11
  -6  10   2 2870.14 323.374  11
  -6  10   2 3375.13 302.524  23
   6  10  -2 3116.67 317.188  24
  -6  10   1 3601.39 322.586  23
  -6  10   1 3121.97 346.841  22
   6  10  -1 3895.16 362.381  24
   6  10   0 6234.53 460.527  24
   6  10   0 5845.39 422.259  12
  -6  10   0 4840.19 421.784  22
   6  10   1 229.362 219.014  12
  -6  10  -1 458.536 233.823  22
   6  10   1 304.174 250.831  24
   6  10   2 2450.33 312.867  24
   6  10   2 1829.62 279.456  12
  -6  10  -2 2070.88 265.575  22
   6  10   3 330.250 209.497  12
   6  10   3 325.738 204.930  24
   6  10   4 7243.67 474.200  12
   6  10   5 13872.4 728.906  12
  -7  -1  11 1269.23 130.349  27
  -7   1  11 1288.17 138.465  27
  -7  -1  11 1245.14 131.463  10
  -7  -1  10 16265.9 823.391  27
  -7   1  10 14960.0 823.852  27
  -7   1  10 14321.2 802.386  10
  -7  -1  10 15900.3 823.934  10
  -7  -1  10 15578.0 833.683   9
  -7  -1   9 2503.02 245.294  27
  -7   1   9 2795.04 260.772  27
  -7  -1   9 2422.59 263.289  21
  -7   1   9 2639.91 244.777  10
  -7  -1   9 2555.73 251.325  10
  -7   1   9 2560.13 245.487   9
  -7  -1   9 2878.00 273.403   9
  -7   1   8 1714.12 207.244   9
  -7  -1   8 1641.68 218.914   9
  -7  -1   8 1898.50 385.787  26
  -7   1   8 1446.90 349.628  26
  -7  -1   8 1200.94 178.088  27
  -7  -1   8 1789.25 231.397  21
  -7   1   8 1165.82 214.367  21
  -7  -1   8 1435.64 189.574  20
  -7   1   8 1668.83 203.957  27
  -7   1   8 1519.48 193.792  10
  -7  -1   8 1297.93 190.274  10
  -7   1   7-20.3574 84.6581   9
  -7  -1   7 24.3202 113.566   9
  -7  -1   7 71.7846 98.4201  27
  -7  -1   7-139.421 277.005  26
  -7   1   7-56.5523 103.381  27
  -7  -1   7-68.9565 110.861   7
  -7   1   7 54.4513 105.578   7
  -7  -1   7-18.9976 159.714  21
  -7   1   7-19.5909 161.159  21
  -7  -1   7-71.8835 127.552  20
  -7   1   7 90.5819 104.203  10
  -7  -1   7-19.2281 100.039  10
  -7   1   6 4033.26 338.000   9
  -7  -1   6 5824.98 380.242  21
  -7   1   6 5045.21 351.020  27
  -7   1   6 4532.17 338.308   7
  -7  -1   6 4907.76 339.357   7
   7   1  -6 4389.04 720.786   5
  -7  -1   6 5532.97 602.447  26
  -7   1   6 3769.87 527.330  26
  -7  -1   6 4536.32 335.586  27
  -7   1   6 4879.68 362.918  21
  -7  -1   6 5259.00 364.939  20
  -7  -1   6 5175.49 458.314  19
  -7   1   6 4738.52 400.449  19
  -7   1   6 4142.49 332.872  10
  -7  -1   6 4813.81 354.653  10
   7   1  -5 24742.6 1768.19   5
  -7   1   5 25990.0 1296.14   7
  -7  -1   5 25165.7 1286.18   7
  -7   1   5 26813.3 1615.23  26
  -7  -1   5 26327.8 1297.28  27
  -7  -1   5 24296.5 1554.42  26
  -7  -1   5 28347.5 1319.71  20
  -7   1   5 26029.4 1394.01  19
  -7   1   5 22995.1 1287.26  27
  -7   1   5 27530.1 1313.39  21
  -7  -1   4 10485.8 618.012  21
  -7  -1   4 11058.0 829.722  26
  -7   1   4 12357.3 877.225  26
  -7   1   4 12067.2 634.854  20
  -7   1   4 11384.5 628.931  21
  -7  -1   4 11327.2 632.101  20
  -7   1   4 10433.0 697.499  19
   7  -1  -3 59942.4 3092.46   4
  -7  -1   3 66382.0 3134.46  26
  -7   1   3 60868.8 3126.77  26
  -7   1   3 58863.3 2958.79  19
  -7  -1   3 60869.5 2862.95  21
  -7  -1   2 171717. 8150.74  21
  -7  -1   2 188686. 8436.98  26
  -7   1   2 160421. 8398.90  26
   7  -1  -2 176981. 8435.89   4
  -7   1   2 180662. 8169.75  21
  -7  -1   2 174437. 8162.51  20
   7   1  -2 177938. 8335.82  18
   7  -1  -2 185945. 8231.71  18
  -7  -1   2 183538. 8498.42   1
  -7  -1   2 195760. 8456.96   2
  -7   1   1 7691.74 589.203   2
  -7  -1   1 9513.43 752.597   2
  -7   1   1 9167.27 711.817   1
  -7  -1   1 11573.1 773.464  26
  -7   1   1 11794.7 796.729  26
   7  -1  -1 9132.47 887.549   4
  -7  -1   1 12615.3 846.880   1
   7   1  -1 10200.9 683.555  18
  -7   1   0 9462.37 763.194   1
   7  -1   0 9180.55 912.750   4
   7   1   0 10000.6 696.170  18
  -7  -1   0 10457.8 811.107   1
   7  -1   1 12865.5 1142.92   4
  -7   1  -1 15433.6 978.923   6
   7  -1   2 16017.5 1181.24  15
  -7   1  -2 18660.5 1139.19   6
   7   1   2 17710.5 905.411  17
   7  -1   2 17787.5 901.796  17
   7  -1   3-109.523 419.379  15
  -7  -1  -3-38.3961 176.188   6
  -7   1  -3 142.710 222.142   6
   7  -1   3-221.320 535.218   4
   7  -1   3 84.9065 157.429  17
   7   1   3 88.8038 161.313  17
   7  -1   4-383.991 529.505  15
   7   1   4 270.649 124.925   8
  -7  -1  -4 626.652 226.515   6
  -7   1  -4 439.916 257.031   6
   7  -1   4 13.8816 194.052  17
   7   1   4 72.6671 196.780  17
   7  -1   5 47243.9 2791.96  15
   7   1   5 46076.3 2388.83   8
   7  -1   5 48481.8 2384.40   8
  -7   1  -5 54563.0 2718.75   6
   7  -1   5 44537.0 2294.88  17
   7   1   5 49910.0 2313.00  17
   7  -1   5 47248.4 2348.36   9
   7   1   6 18021.2 1519.64  15
   7  -1   6 15580.7 1412.59  15
   7   1   6 18863.1 1091.57   8
   7  -1   6 19847.3 1089.71   8
  -7   1  -6 17557.9 1296.02   6
   7  -1   6 18860.0 1007.69  17
   7   1   6 17676.3 1009.86  17
   7  -1   6 18306.1 1038.56   9
   7  -1   6 18358.3 1014.02  16
   7   1   7 10697.9 725.246   8
   7  -1   7 10650.5 716.276   8
   7   1   7 9599.98 1093.62  15
   7  -1   7 8072.93 1038.13  15
   7  -1   7 11069.0 685.460   9
   7  -1   7 9267.50 649.230  17
   7   1   7 11187.6 677.512  17
   7  -1   7 10667.9 660.774  16
   7  -1   8 34978.3 1775.89  16
   7  -1   8 36006.9 1855.73   8
   7  -1   8 34851.4 1768.33  17
   7   1   8 36338.6 1783.89  17
   7  -1   9 2643.41 266.513  16
   7  -1   9 2823.89 286.273   8
   7   1   9 2270.12 265.965  14
   7  -1   9 2894.64 285.557  17
   7   1   9 2795.34 289.571  17
   7   1  10 112.477 113.610  16
   7  -1  10 57.0360 107.541  16
  -7  -3  11 2480.95 176.069  10
  -7  -3  11 2761.07 181.695   9
  -7  -3  10 4146.78 279.124  27
  -7   3  10 4494.71 295.768  27
  -7  -3  10 4142.99 297.069  21
  -7  -3  10 4720.20 305.036  10
  -7  -3  10 4471.28 316.445   9
  -7  -3   9 287.878 118.826   9
  -7  -3   9 263.408 97.5938  27
  -7   3   9 206.257 107.180  27
  -7  -3   9 365.583 155.615  21
  -7  -3   9 193.845 116.915  10
  -7  -3   8 27680.5 1474.85   9
  -7  -3   8 27574.1 1401.71  27
  -7   3   8 27972.8 1420.98  27
  -7  -3   8 27814.3 1439.13  21
  -7  -3   8 27755.6 1425.20  20
  -7  -3   8 29513.7 1432.76  10
  -7  -3   7 4548.39 335.992   7
   7   3  -7 4197.04 695.498   5
  -7   3   7 4238.90 346.707   7
  -7   3   7 5380.29 364.185  27
  -7  -3   7 5114.67 344.290  27
  -7  -3   7 3806.80 556.855  26
  -7   3   7 3910.84 583.206  26
  -7  -3   7 5091.72 401.188  21
  -7  -3   7 4552.18 375.613  20
  -7  -3   7 5317.70 368.239  10
   7   3  -6 35999.3 2408.49   5
  -7  -3   6 37486.8 1785.88  27
  -7   3   6 34547.5 1789.91  27
  -7  -3   6 38157.4 2135.85  26
  -7   3   6 31649.9 2110.04  26
  -7   3   6 34791.3 1790.26   7
  -7   3   6 38135.6 1909.37  11
  -7  -3   6 39110.2 1844.32  20
  -7  -3   6 37803.7 1812.97  10
  -7  -3   6 36285.1 1778.96   7
  -7  -3   5 2977.53 225.889  27
  -7  -3   5 2912.52 221.518   7
   7   3  -5 2762.15 564.024   5
  -7  -3   5 2845.52 383.425  26
  -7   3   5 2131.60 363.260  26
  -7   3   5 2241.70 218.185   7
  -7   3   5 2323.13 288.907  14
  -7  -3   5 2725.92 273.098  21
  -7   3   5 2999.46 320.968  11
  -7  -3   5 2921.85 285.366  20
  -7   3   5 2968.88 238.017  27
   7   3  -4 10533.3 1037.07   5
  -7   3   4 9743.77 648.280  11
  -7  -3   4 10037.6 578.457  21
  -7   3   4 8634.80 592.673  25
  -7  -3   4 9434.48 731.240  26
  -7   3   4 9919.25 774.036  26
   7   3  -3 21026.0 1464.53   5
  -7  -3   3 17895.8 1126.51  26
  -7   3   3 18785.8 1180.51  26
   7  -3  -3 16101.5 1255.48   4
  -7  -3   3 18723.9 961.294  21
  -7  -3   3 19049.3 1297.21   2
  -7  -3   2-186.877 209.205   2
  -7   3   2-42.3351 127.178  26
  -7  -3   2 35.4984 94.6126  21
  -7  -3   2-14.4803 105.067  20
  -7  -3   2 215.335 145.977  26
   7  -3  -2-115.758 531.142   4
  -7  -3   1 98125.5 4689.65   2
   7   3  -1 94816.0 4755.76   5
   7  -3  -1 88183.4 4485.62   3
  -7  -3   1 94532.6 4467.18  26
  -7   3   1 97960.7 4524.15  26
   7  -3  -1 92917.0 4691.40   4
  -7  -3   1 85681.7 4242.46  20
   7   3  -1 89642.3 4509.30  18
  -7  -3   1 105300. 4689.82   1
  -7   3   0 23842.5 1467.85   1
   7   3   0 30605.2 1771.94   5
   7  -3   0 26372.6 1628.59   3
  -7  -3   0 26131.4 1309.49  20
  -7  -3   0 30929.6 1710.77   1
   7  -3   0 26915.7 1806.08   4
  -7   3   0 33177.0 1671.64   6
   7   3   0 26257.5 1561.91  18
  -7  -3  -1 1415.43 336.450   1
   7   3   1 1228.86 208.672  24
   7   3   1 816.282 273.531  18
   7   3   1 727.329 317.796   5
   7   3   1 884.027 171.860  17
   7  -3   1 1066.91 154.991  17
   7  -3   1 1057.48 628.113   4
   7  -3   2 144564. 7582.08  15
   7   3   2 169932. 7690.32  15
   7   3   2 168827. 7677.86   5
   7   3   2 156541. 7338.58  24
  -7   3  -2 173169. 7714.91   6
   7   3   2 164488. 7320.13  17
   7  -3   2 151923. 7303.99  17
  -7  -3  -2 177498. 7867.14   1
   7   3   3 351.746 425.625  15
   7  -3   3 465.028 410.960  15
   7   3   3 276.879 212.788  24
  -7   3  -3 793.610 330.984   6
   7  -3   3 747.877 585.610   4
   7  -3   3 410.608 161.528  17
   7   3   3 223.486 158.342  17
   7   3   4 73958.6 3722.61  15
   7  -3   4 65427.7 3619.74  15
   7  -3   4 71573.5 3317.19   8
   7  -3   4 74137.2 3940.68   4
  -7   3  -4 71475.6 3674.13   6
   7  -3   4 64057.6 3215.50  17
   7   3   4 70082.3 3234.55  17
   7  -3   5 3086.08 318.261   8
   7   3   5 3213.36 673.038  15
   7  -3   5 3335.01 602.490  15
   7  -3   5 2978.33 736.696   4
  -7   3  -5 3744.21 570.292   6
   7  -3   5 3153.01 308.331  17
   7   3   5 3399.99 317.823  17
   7   3   6 994.959 230.379  16
   7  -3   6 1182.73 222.082  16
   7   3   6 1326.65 563.723  15
   7  -3   6 1464.83 506.521  15
   7  -3   6 1260.30 213.858   8
  -7   3  -6 787.199 331.097   6
   7  -3   6 1124.72 237.065  17
   7   3   6 890.504 237.906  17
   7   3   7 18324.7 969.066  16
   7  -3   7 17051.5 935.975  16
   7  -3   7 16971.0 1012.74   8
   7  -3   7 15895.7 929.450  17
   7   3   7 18981.1 962.922  17
   7   3   8 1655.65 241.247  16
   7  -3   8 1244.99 201.394  16
   7  -3   8 1717.48 241.060   8
   7   3   8 1078.70 255.988  14
   7  -3   8 1530.59 223.985  17
   7   3   8 2033.08 256.881  17
   7  -3   9 2594.90 221.200  16
   7   3   9 2443.41 238.647  16
   7  -3   9 2887.76 256.062   8
   7   3   9 2101.66 248.422  14
  -7  -5  10 265.990 71.3164   9
  -7  -5  10 245.011 62.6813  10
  -7  -5   9 8067.63 496.608  21
  -7  -5   9 8654.69 484.859  20
  -7  -5   9 8408.13 474.615  10
  -7  -5   9 8414.38 505.399   9
  -7  -5   8 4663.00 364.897   9
  -7  -5   8 4583.95 354.965  20
  -7  -5   8 4668.83 324.659  10
  -7  -5   7 5075.53 419.263  21
  -7  -5   7 6127.67 443.176  20
  -7  -5   7 5532.43 376.029  10
  -7   5   6 4170.65 432.691  14
   7   5  -6 3799.92 689.066   5
  -7   5   6 4546.62 430.389  11
  -7  -5   6 5256.09 413.311  21
  -7  -5   6 5215.33 351.020  10
   7   5  -5 18966.2 1655.27   5
  -7   5   5 20047.5 1160.79  14
  -7   5   5 20244.2 1188.01  11
  -7  -5   5 21160.2 1067.02  10
  -7  -5   5 20246.5 1104.44  21
  -7   5   4 4130.03 421.881  14
  -7   5   4 4242.49 409.151  11
  -7   5   4 3501.19 358.459  25
   7   5  -4 3324.96 681.152   5
  -7   5   4 3893.30 361.373  22
  -7  -5   4 4070.59 341.536  21
   7  -5  -3 4108.73 816.260   4
  -7   5   3 2929.08 355.944  11
  -7   5   3 4363.42 383.393  25
  -7  -5   3 3220.61 546.573   2
  -7  -5   3 3605.32 302.733  21
   7   5  -3 4189.38 583.790  18
   7  -5  -2 2881.00 756.425   4
  -7   5   2 3134.97 321.999  25
  -7  -5   2 3189.35 509.807   2
  -7  -5   2 2300.62 238.510  21
   7   5  -2 3327.85 502.594  18
   7  -5  -1 1491.05 694.932   4
   7   5  -1 832.071 378.671   5
  -7   5   1 1146.95 225.529  25
   7  -5  -1 1625.28 465.431   3
   7   5  -1 1200.86 346.376  18
  -7   5   0 2469.25 299.804  25
   7   5   0 3319.01 553.234   5
   7   5   0 2709.41 300.134  24
   7  -5   0 3773.10 642.916   3
  -7  -5   0 3277.51 465.822   1
  -7   5   0 2644.54 428.422   6
   7   5   1 67190.7 3457.34   5
  -7  -5  -1 72757.2 3500.53   1
  -7   5  -1 59361.8 3367.18   6
   7  -5   1 66221.4 3619.01   3
  -7   5  -1 57491.0 3206.25  26
  -7   5  -1 66892.4 3124.76  25
   7   5   1 63290.2 3032.64  24
  -7  -5  -1 59156.8 3540.97   2
   7  -5   2 17242.8 1510.38   3
  -7  -5  -2 16762.5 1295.29   1
   7   5   2 17658.2 957.367  24
  -7   5  -2 19001.4 1302.85   6
  -7   5  -2 15936.8 986.050  25
  -7   5  -3 29624.6 1647.91  25
   7   5   3 34111.2 1640.60  24
   7  -5   3 30677.6 2260.43   4
  -7  -5  -3 33069.7 2091.39   1
  -7   5  -3 33275.5 2035.51   6
   7  -5   4 28526.4 2132.42   4
  -7  -5  -4 27885.6 1969.16   1
   7   5   4 29668.8 1513.10  24
   7  -5   5 67173.4 3072.46   8
   7   5   5 63531.2 3079.11  14
   7  -5   5 52949.8 3569.87   4
  -7   5  -5 55526.8 3436.71   6
  -7  -5  -5 61891.0 3596.65   1
   7  -5   6 470.734 148.692   8
   7   5   6 587.594 261.168  14
   7  -5   7 277.306 131.716   8
   7   5   7 149.057 229.173  14
   7   5   7 23.6616 235.011  13
   7  -5   8 724.461 136.493   8
   7   5   8 923.124 208.946  13
   7  -5   9 1075.55 120.838   8
   7   5   9 1071.54 162.431  14
  -7  -7   9 230.153 52.1646   9
  -7  -7   8 1061.85 130.523   9
  -7  -7   8 1248.98 151.164  20
  -7  -7   7 17315.5 875.589   9
  -7  -7   7 15157.5 851.999  21
  -7  -7   6 5542.98 409.100  21
  -7   7   6 5628.32 448.400  11
  -7  -7   6 5950.70 436.503  20
  -7   7   5 8469.46 602.456  11
  -7  -7   5 7348.81 502.785  21
  -7   7   4 38532.1 1889.74  22
  -7  -7   4 36382.4 1872.56  21
  -7   7   4 39322.5 2025.40  11
   7   7  -4 38956.8 2556.28   5
   7  -7  -3 1826.71 674.079   4
   7   7  -3 1419.65 506.272   5
  -7   7   3 1687.57 331.205  22
  -7  -7   3 1637.46 204.091  21
  -7   7   3 1443.26 297.923  11
  -7   7   2 32929.2 1666.62  22
   7  -7  -2 29340.9 2264.11   4
  -7  -7   2 29872.2 2098.49   2
   7   7  -2 32857.0 2069.31  18
   7   7  -2 34214.1 2241.92   5
   7  -7  -1 334.308 676.406   4
   7   7  -1-94.1070 373.960   5
  -7  -7   1 91.2673 237.439   2
  -7   7   1-59.9909 183.941  25
  -7  -7   1-89.5066 128.039  20
   7   7  -1-77.0064 306.011  18
   7  -7  -1-281.168 459.735   3
   7  -7   0 7352.39 1158.73   4
   7   7   0 7785.74 868.247   5
  -7   7   0 7046.13 578.393  25
   7   7   0 10082.5 614.638  24
  -7  -7   0 6291.17 832.000   2
   7  -7   0 8334.36 1008.71   3
   7   7   0 7990.75 826.572  18
   7   7   1 5232.65 440.142  13
  -7   7  -1 4530.38 432.243  25
   7   7   1 6000.64 479.459  24
   7  -7   1 4089.64 803.057   3
  -7  -7  -1 4576.83 700.823   2
  -7   7  -1 3558.39 537.080   6
  -7   7  -2 3402.41 361.173  25
   7   7   2 3630.96 406.938  13
   7  -7   2 3707.95 737.750   3
   7   7   2 4137.40 447.391  24
  -7  -7  -2 4199.07 704.388   2
  -7   7  -2 3510.46 531.631   6
   7  -7   2 3763.45 954.944   4
  -7  -7  -3 17549.4 1589.22   2
   7   7   3 18396.2 1050.93  14
   7   7   3 20424.5 1114.10  13
   7   7   3 20437.5 1092.34  24
   7  -7   3 18142.5 1685.45   4
  -7   7  -3 14721.3 1301.49   6
   7   7   4 9060.09 635.276  14
   7   7   4 10033.7 674.218  24
   7   7   4 9906.00 694.432  13
   7   7   5 1036.84 246.655  14
   7   7   5 923.813 284.178  13
   7   7   6 11355.7 692.085  14
   7   7   7 4726.20 384.857  14
   7   7   7 5863.50 406.346  13
   7   7   8 3453.10 257.139  14
   7   7   8 3040.95 234.972  13
  -7  -9   6 1407.74 119.956   9
  -7  -9   6 1305.26 155.312  20
  -7  -9   5 1149.81 126.125   9
  -7   9   5 709.071 158.234  11
  -7  -9   5 881.975 124.549  21
  -7  -9   5 956.816 149.633  20
  -7   9   4 7410.18 542.543  11
  -7  -9   4 8084.11 494.408  20
  -7   9   3 24988.1 1276.82  23
  -7   9   3 25318.4 1306.86  22
  -7   9   3 25213.7 1377.05  11
  -7  -9   3 24632.9 1273.67  20
  -7   9   2 1915.12 264.790  23
  -7   9   2 2002.84 326.479  22
   7   9  -2 2152.65 300.694  24
   7   9  -1 32576.3 1650.59  24
   7   9   0-95.8739 271.712  24
  -7   9   0-75.0805 277.673  22
   7   9   1 8206.60 536.889  13
   7   9   1 7905.03 579.593  24
  -7   9  -1 7757.70 560.044  22
   7   9   2 531.654 222.405  13
   7   9   2 823.303 283.851  24
  -7   9  -2 903.636 264.009  22
   7   9   3-19.1267 213.752  13
   7   9   3 222.402 245.166  24
  -7   9  -3 113.594 203.879  22
  -7   9  -3 147.260 115.497  11
   7   9   4 40.2519 156.971  14
   7   9   4-154.724 209.772  13
   7   9   5 5988.82 406.424  14
   7   9   5 7481.84 465.030  12
   7   9   5 7145.85 450.411  13
   7   9   6-15.2977 92.4090  14
   7   9   6 86.3203 125.493  12
   7   9   6 165.146 135.755  13
  -7  11   3 7902.43 447.545  11
  -7  11   1 2563.23 230.894  11
  -7  11   0 14027.2 753.443  11
  -7  11   0 13644.2 714.449  23
   7  11   1 4156.90 273.758  12
  -7  11  -1 4097.11 286.942  11
   7  11   2 5014.12 313.343  12
  -8   0  11 77.8453 62.8498  27
  -8   0  10 1663.42 174.030  27
  -8   0  10 1111.05 150.441  10
  -8   0   9-18.0345 89.8452   9
  -8   0   9 166.218 139.002  21
  -8   0   9-34.3195 96.4413  10
  -8   0   9 123.576 113.535  27
  -8   0   8 6342.89 440.011  27
  -8   0   8 6220.09 453.414  21
  -8   0   8 6806.10 447.783  10
  -8   0   8 6341.70 445.757   9
  -8   0   7-43.8290 105.836   9
  -8   0   7-38.9231 114.487  27
  -8   0   7-230.518 266.529  26
  -8   0   7-37.5711 114.058   7
  -8   0   7-20.0800 163.360  21
  -8   0   7 59.0081 105.173  10
  -8   0   6 1226.89 179.807   9
  -8   0   6 942.730 151.087  27
  -8   0   6 846.351 289.156  26
  -8   0   6 911.702 147.195   7
   8   0  -6 1238.35 475.896   5
  -8   0   6 715.577 183.998  21
  -8   0   6 681.804 166.205  20
  -8   0   6 1115.73 217.190  19
  -8   0   6 395.575 126.493  10
  -8   0   5-101.112 103.372  27
   8   0  -5-262.807 331.124   5
  -8   0   5-62.7588 188.539  26
  -8   0   5 16.2214 80.8589   7
  -8   0   5-100.830 145.750  21
  -8   0   5-119.524 120.322  20
  -8   0   5-32.6482 152.483  19
  -8   0   4 252082. 11267.5  26
  -8   0   4 233226. 10890.5   7
  -8   0   4 241515. 10898.3  20
  -8   0   4 230281. 11024.0  19
  -8   0   3-51.5690 154.908  26
  -8   0   3-13.5490 112.696  21
  -8   0   3-28.6435 142.685  19
   8   0  -3-29.0661 144.790  18
  -8   0   2 142866. 6521.31  26
   8   0  -2 128758. 6495.11   4
  -8   0   2 139325. 6178.32  21
  -8   0   2 136239. 6183.28  20
  -8   0   2 122488. 6272.33  19
   8   0  -2 134992. 6312.75  18
  -8   0   2 125960. 6322.85   2
  -8   0   2 134022. 6511.11   1
  -8   0   1 51.2435 193.695   1
  -8   0   1-49.1920 170.634  26
  -8   0   1-78.7079 174.014   2
  -8   0   1 166.477 117.583  21
  -8   0   1 74.7711 140.076  19
   8   0  -1-336.591 474.129   4
   8   0   0 74852.4 4048.21   4
  -8   0   0 77937.6 3735.74  19
  -8   0   0 81594.1 4008.19   1
  -8   0  -1 79.3498 103.281  19
   8   0   1 259.125 535.872   4
   8   0   2 1999.75 536.010  15
   8   0   2 2020.02 235.251  17
   8   0   3-190.704 467.723  15
  -8   0  -3-95.9272 216.118   6
   8   0   3 27.3124 172.427  17
   8   0   4 1388.79 581.611  15
  -8   0  -4 2450.08 405.372   6
   8   0   4 1971.76 269.867  17
   8   0   5-82.5666 516.280  15
   8   0   5 115.210 134.496   8
  -8   0  -5-57.4051 222.610   6
   8   0   5-207.895 237.051  17
   8   0   6 15269.2 1367.16  15
   8   0   6 16069.0 967.991   8
   8   0   6 15927.5 904.988  17
   8   0   7 42.0230 205.331  16
   8   0   7 31.7240 150.681   8
   8   0   7 57.2698 244.413  17
   8   0   8 11673.9 696.167  16
   8   0   8 11679.8 697.429  17
   8   0   9 55.5077 145.914  16
  -8  -2  11 2324.90 164.873  10
  -8  -2  10 395.160 99.1761  27
  -8  -2  10 394.497 107.409   9
  -8  -2   9 5258.60 361.315  27
  -8  -2   9 5154.79 378.078  21
  -8   2   9 5393.08 375.680  27
  -8  -2   9 5381.19 390.268   9
  -8  -2   8 2451.28 258.227   9
  -8   2   8 2066.98 227.724  27
  -8  -2   8 2026.09 248.793  21
  -8  -2   8 1998.12 225.365  20
  -8   2   8 1661.33 193.387  10
  -8  -2   8 1967.60 210.043  27
  -8  -2   7 12564.9 780.656   9
  -8   2   7 12615.5 721.287   7
  -8   2   7 12557.1 722.506  27
  -8  -2   7 12596.2 704.539   7
  -8  -2   7 11296.1 1004.03  26
  -8   2   7 10553.5 1008.79  26
  -8  -2   7 12023.9 703.178  27
  -8  -2   7 12941.1 738.766  21
  -8  -2   7 12864.4 730.241  20
  -8  -2   7 13830.4 843.044  19
  -8   2   7 11864.8 695.195  10
  -8   2   6 13228.4 739.218  27
  -8   2   6 12627.4 731.880   7
  -8  -2   6 12752.1 717.684   7
  -8  -2   6 14383.7 1067.15  26
  -8   2   6 13191.7 1076.51  26
  -8   2   6 13499.4 763.889  21
  -8  -2   6 13399.8 754.961  20
  -8   2   6 11830.1 715.413  10
  -8  -2   6 13835.6 755.243  10
  -8  -2   6 13127.1 724.232  27
   8   2  -5 13329.5 1291.41   5
  -8  -2   5 15922.8 836.115  27
  -8   2   5 15864.1 849.730  27
  -8   2   5 14991.2 834.211   7
  -8  -2   5 14863.4 821.628   7
  -8   2   5 15901.5 942.145  11
  -8  -2   5 15895.1 854.296  21
  -8   2   5 13913.5 1118.20  26
  -8   2   5 16141.8 868.576  21
  -8  -2   5 16999.5 868.159  20
  -8   2   5 16607.9 934.534  19
  -8   2   5 14220.5 823.613  10
  -8  -2   5 14326.6 1092.11  26
  -8  -2   4 2361.64 237.920  21
   8   2  -4 2249.11 546.433   5
  -8   2   4 2263.39 214.728   7
  -8  -2   4 2046.73 200.525   7
  -8  -2   4 2285.01 372.873  26
  -8   2   4 2629.13 406.984  26
  -8   2   4 2811.29 304.325  11
  -8   2   4 2960.75 261.186  21
  -8   2   4 2351.11 278.192  19
   8   2  -3 23672.0 1690.04   5
  -8  -2   3 22296.2 1404.49  26
   8  -2  -3 20488.7 1437.94   4
  -8   2   3 23790.7 1460.78  26
  -8  -2   3 22337.3 1162.05  21
  -8  -2   3 23540.1 1182.34  20
  -8  -2   3 24218.4 1504.00   2
  -8   2   3 23887.7 1269.77  19
   8   2  -3 25619.1 1456.96  18
  -8   2   2 14801.5 1082.23  26
   8  -2  -2 13541.9 1149.86   4
  -8  -2   2 15172.5 825.606  20
  -8  -2   2 15831.1 1155.78   1
   8   2  -2 16414.4 1052.35  18
  -8  -2   2 17713.5 1093.53  26
  -8  -2   2 15794.6 813.952  21
  -8  -2   2 17393.6 1170.56   2
  -8  -2   1 70208.7 3490.27   2
  -8  -2   1 75341.1 3418.21  26
   8  -2  -1 64995.1 3497.12   4
  -8  -2   1 63972.0 3058.52  21
  -8  -2   1 65435.5 3076.47  20
  -8   2   1 68097.2 3176.96  19
  -8   2   1 71556.5 3431.48  26
   8   2  -1 67011.0 3317.93  18
  -8  -2   0 4105.28 286.903  20
  -8   2   0 5111.02 373.806  19
  -8   2   0 3598.42 455.904   1
   8   2   0 3655.72 442.971  18
   8  -2   0 4754.00 762.082   4
   8  -2   1 23326.5 1681.52   4
  -8   2  -1 24696.8 1497.65   6
   8  -2   2 12266.7 1010.80  15
   8   2   2 14039.6 1055.09  15
  -8   2  -2 13883.7 981.622   6
   8   2   2 13277.0 693.517  17
   8  -2   2 11406.9 666.948  17
   8   2   3 33877.8 2041.63  15
   8  -2   3 31252.6 1981.99  15
   8  -2   3 33579.1 2209.94   4
  -8   2  -3 36454.6 1986.69   6
   8  -2   3 31032.4 1587.19  17
   8   2   3 33254.5 1603.00  17
   8  -2   4 16236.0 1460.93   4
   8   2   4 15039.0 1273.82  15
   8  -2   4 15871.0 1245.08  15
   8  -2   4 15404.2 873.647   8
  -8   2  -4 14961.5 1150.88   6
   8  -2   4 14124.1 817.136  17
   8   2   4 15708.2 838.626  17
   8   2   5 12273.5 1207.90  15
   8  -2   5 12065.9 1141.08  15
   8  -2   5 12692.8 769.345   8
  -8   2  -5 14167.5 1096.24   6
   8  -2   5 10665.2 1278.03   4
   8  -2   5 11596.9 704.226  17
   8   2   5 12298.2 724.331  17
   8   2   6 1022.30 245.683  16
   8  -2   6 746.801 224.715  16
   8   2   6 901.487 554.277  15
   8  -2   6 968.771 491.753  15
   8  -2   6 1024.03 205.541   8
  -8   2  -6 934.025 338.022   6
   8  -2   6 697.422 231.976  17
   8   2   6 1046.81 261.070  17
   8  -2   7 10385.9 651.733   8
   8  -2   7 9152.30 585.163  17
   8   2   7 8982.26 598.177  17
   8   2   7 8988.23 602.913  16
   8  -2   7 9128.25 588.368  16
   8   2   8 5529.90 422.119  16
   8  -2   8 5837.25 408.027  16
   8  -2   8 5665.04 442.411   8
   8  -2   8 5646.89 407.063  17
   8   2   8 5734.04 428.581  17
   8   2   9 3526.10 262.296  16
   8  -2   9 3072.17 240.824  16
   8  -2   9 2842.05 246.073  17
   8   2   9 3333.11 261.780  17
  -8  -4  10 96.3726 70.9261   9
  -8  -4  10 143.882 68.6437  10
  -8  -4   9 28.4470 58.1543  27
  -8  -4   9 28.9395 123.580  21
  -8  -4   9 26.1907 80.3036  10
  -8  -4   8 32447.0 1624.00  27
  -8   4   8 33687.9 1648.17  27
  -8  -4   8 34881.8 1677.60  20
  -8  -4   8 33828.2 1660.57  10
  -8   4   7 27191.2 1412.61  27
  -8  -4   7 28007.7 1395.83  27
  -8  -4   7 27719.1 1450.19  21
  -8  -4   7 28661.8 1460.87  20
  -8  -4   7 29837.0 1437.32  10
   8   4  -6 27158.8 1956.66   5
  -8  -4   6 26191.7 1291.34   7
  -8   4   6 25013.6 1310.94   7
  -8  -4   6 25828.0 1294.83  27
  -8   4   6 26164.9 1317.13  27
  -8   4   6 23774.2 1650.25  26
  -8   4   6 26044.5 1430.47  11
  -8  -4   6 25427.9 1344.77  21
  -8  -4   6 25952.9 1365.13  20
  -8  -4   6 27239.8 1339.95  10
   8   4  -5 11590.6 1160.35   5
  -8  -4   5 11052.9 563.428  27
  -8   4   5 10315.2 573.378  27
  -8   4   5 10327.2 578.190   7
  -8  -4   5 9750.14 550.107   7
  -8   4   5 8892.05 836.047  26
  -8  -4   5 11388.5 841.168  26
  -8   4   5 11602.3 723.181  11
  -8  -4   5 10915.0 619.727  21
   8   4  -4 18555.8 1511.90   5
  -8   4   4 16580.4 939.633  27
  -8   4   4 17102.7 930.299   7
  -8  -4   4 18823.2 1184.46  26
  -8   4   4 16207.4 1206.81  26
  -8   4   4 16225.4 953.611  22
  -8   4   4 18689.7 1072.13  11
  -8  -4   4 18742.5 974.045  21
  -8  -4   4 19526.5 1003.74  20
   8   4  -4 21693.3 1423.85  18
  -8   4   4 17889.3 1037.88  25
  -8  -4   4 19643.0 929.675  27
  -8  -4   3-79.1592 217.146   2
  -8   4   3 260.629 143.063  26
  -8   4   3 161.114 76.5870   7
  -8  -4   3 248.485 127.902  21
  -8  -4   3-19.0044 135.026  20
  -8   4   3 84.1972 165.170  25
   8   4  -3 200.711 252.948  18
  -8  -4   3 87.0726 130.917  26
   8  -4  -3 494.532 534.085   4
   8   4  -2 21579.5 1601.65   5
  -8  -4   2 19155.9 1178.53  26
  -8   4   2 18633.1 1230.15  26
  -8   4   2 20671.1 1116.92  25
   8  -4  -2 18846.0 1515.66   4
  -8  -4   2 18511.9 986.971  21
  -8   4   2 17892.7 1090.85  11
  -8  -4   2 19934.5 1025.10  20
   8   4  -2 20878.6 1366.48  18
  -8  -4   2 21387.4 1474.90   2
  -8  -4   1 6926.85 757.911   2
   8   4  -1 5099.52 753.828   5
  -8   4   1 3770.59 511.043  26
  -8   4   1 5193.41 440.405  11
  -8  -4   1 6297.56 385.349  20
   8   4  -1 5719.20 624.395  18
  -8  -4   1 5047.57 506.160  26
  -8  -4   1 6690.39 698.757   1
   8  -4  -1 5732.66 885.748   4
  -8  -4   0 7254.67 738.157   1
   8   4   0 5904.42 729.664   5
  -8  -4   0 6454.36 591.047  26
  -8   4   0 6171.89 608.665  26
   8  -4   0 6552.95 753.333   3
   8   4   0 6010.34 414.843  24
  -8   4   0 5538.82 465.836  11
  -8  -4   0 6237.96 383.215  20
  -8  -4   0 4808.72 679.953   2
   8   4   0 6623.74 652.044  18
   8  -4   0 7401.62 987.960   4
   8  -4   1-127.023 320.077  15
   8   4   1 260.721 358.889  15
   8   4   1-137.235 272.668   5
  -8  -4  -1-74.5492 258.578   1
   8   4   1 160.626 201.807  24
  -8   4  -1-25.9335 114.678  11
  -8   4  -1-127.560 247.337   6
   8   4   1 166.793 143.673  17
   8  -4   1 85.2613 124.051  17
   8  -4   1 366.330 669.147   4
   8   4   2 91098.3 4261.32  15
   8  -4   2 73786.9 4092.53  15
  -8  -4  -2 86453.1 4393.95   1
   8   4   2 83740.9 3860.30  24
   8  -4   2 77655.4 3795.76  17
   8   4   2 85672.0 3821.19  17
   8  -4   3 7061.54 739.995  15
   8   4   3 8548.27 861.333  15
  -8   4  -3 7274.72 545.937  25
   8   4   3 8168.61 552.072  24
  -8   4  -3 7664.45 788.333   6
   8  -4   3 7623.87 462.514  17
   8   4   3 7829.48 479.017  17
  -8  -4  -3 8416.72 892.537   1
   8  -4   3 8887.22 1132.16   4
   8   4   4 1399.20 515.100  15
   8  -4   4 1555.11 442.836  15
  -8  -4  -4 1289.86 451.550   1
  -8   4  -4 1601.76 423.103   6
   8  -4   4 1143.62 671.591   4
   8  -4   4 1330.97 210.022  17
   8   4   4 1450.10 232.725  17
   8   4   5 2360.75 274.754  16
   8  -4   5 2339.17 240.812  16
   8  -4   5 2413.39 267.219   8
   8   4   5 2307.50 582.833  15
  -8  -4  -5 2531.82 580.445   1
   8  -4   5 1914.91 722.697   4
  -8   4  -5 1996.15 449.807   6
   8  -4   5 2090.80 241.795  17
   8   4   5 2240.48 267.031  17
   8  -4   6 15000.7 850.087   8
   8  -4   6 13316.3 762.000  17
   8   4   6 15172.4 794.729  17
   8   4   6 14255.0 797.840  16
   8  -4   6 13587.8 761.677  16
   8   4   7 187.404 156.862  16
   8  -4   7 123.861 127.209  16
   8  -4   7 210.475 114.855   8
   8  -4   7 129.766 140.374  17
   8   4   7-97.5542 165.351  17
   8   4   8-139.678 137.652  16
   8  -4   8 109.967 99.2491   8
   8   4   8 65.2175 177.147  13
   8  -4   8-61.3780 121.888  17
   8   4   9 55.5722 120.784  14
  -8  -6   9 726.428 100.816   9
  -8  -6   9 605.686 74.7372  10
  -8  -6   8 91.3676 92.4346   9
  -8  -6   8-67.0055 113.264  21
  -8  -6   8 55.7407 109.423  20
  -8  -6   8-57.3196 64.7038  10
  -8  -6   7 25149.9 1204.33   9
  -8  -6   7 21147.4 1141.28  21
  -8  -6   7 22411.0 1162.92  20
  -8  -6   7 21291.6 1104.06  10
  -8   6   6 1752.79 259.688  11
  -8  -6   6 2069.39 246.198  21
  -8  -6   6 1984.93 189.209  10
  -8   6   5 38479.4 1948.53  11
  -8  -6   5 35454.7 1816.53  21
  -8  -6   5 36902.7 1856.60  20
  -8  -6   5 36727.0 1785.81  10
   8   6  -5 38524.1 2334.01  18
   8   6  -5 33409.6 2422.37   5
  -8   6   4 4650.93 428.061  22
  -8  -6   4 5617.20 395.287  21
  -8   6   4 5918.77 503.789  11
  -8  -6   4 5529.79 432.054  20
  -8  -6   4 5626.50 362.593  10
   8   6  -3 5563.30 845.653   5
  -8   6   3 4845.14 463.705  25
  -8  -6   3 4800.52 366.001  21
  -8  -6   3 6252.59 434.030  20
  -8   6   3 5524.03 463.054  22
   8   6  -3 4208.98 634.203  18
   8  -6  -3 5603.67 902.247   4
   8   6  -2 19129.9 1589.78   5
  -8   6   2 17223.4 1072.66  25
   8  -6  -2 17352.5 1589.70   4
  -8   6   2 17344.6 1111.38  11
  -8  -6   2 19723.9 1009.88  20
   8   6  -2 19436.0 1404.19  18
  -8   6   1 124.493 192.754  25
   8   6  -1 201.802 228.733  24
   8   6  -1-292.022 430.398   5
  -8  -6   1 121.130 121.938  20
   8  -6  -1 430.326 722.597   4
   8   6   0 15858.8 1315.12   5
  -8  -6   0 14928.6 1324.72   2
   8  -6   0 16861.0 1401.27   3
  -8   6   0 12567.8 910.845  25
   8   6   0 17072.7 891.705  24
   8  -6   0 16389.6 1574.64   4
  -8  -6  -1 10560.1 1093.23   2
  -8   6  -1 9982.09 713.536  25
   8  -6   1 10561.0 1137.52   3
   8   6   1 11987.0 696.943  24
  -8   6  -1 7868.18 876.160   6
  -8  -6  -1 10458.1 998.074   1
   8  -6   1 11289.4 1346.01   4
   8   6   2 128.818 177.651  14
  -8   6  -2 60.2295 177.167  25
   8   6   2 307.076 293.338  24
  -8  -6  -2 333.212 333.664   2
  -8  -6  -2-173.431 271.149   1
  -8   6  -2 225.084 298.169   6
  -8  -6  -3 38989.3 2341.22   1
  -8  -6  -3 31352.6 2382.24   2
   8   6   3 36123.3 1811.84  14
  -8   6  -3 29617.8 1779.58  25
   8   6   3 42659.1 1829.68  24
   8  -6   3 37869.1 2579.64   4
  -8   6  -3 31054.7 2145.81   6
   8   6   4 585.746 229.633  14
  -8   6  -4 639.926 333.813   6
   8  -6   4 747.930 642.499   4
   8   6   5 30872.7 1607.46  14
   8   6   6 1417.07 268.246  14
   8   6   7 144.893 170.668  14
   8   6   7 53.1575 195.015  13
   8   6   8 5721.77 361.757  13
   8   6   8 5738.05 373.192  14
  -8  -8   7 2057.97 171.272   9
  -8  -8   7 2337.76 187.118  21
  -8  -8   7 2501.49 196.033  20
  -8  -8   6 647.094 113.245   9
  -8  -8   6 544.296 124.960  21
  -8  -8   6 441.716 127.879  20
  -8   8   5 26772.7 1465.95  11
  -8  -8   5 27830.2 1375.31  21
  -8  -8   5 28861.2 1415.54  20
  -8   8   4 821.949 250.422  22
  -8   8   4 782.543 217.748  11
  -8  -8   4 993.245 158.359  21
  -8  -8   4 1002.97 186.089  20
  -8   8   3 5577.18 426.477  23
  -8   8   3 6216.75 489.670  22
  -8   8   3 6995.08 538.547  11
  -8  -8   3 6402.50 436.252  20
  -8   8   2 21989.3 1191.95  22
  -8   8   2 22063.5 1272.84  11
  -8  -8   2 21333.1 1124.94  20
   8   8  -1 45031.0 2199.38  24
  -8   8   1 44279.1 2319.60  11
   8   8   0 17255.8 944.640  24
  -8   8   0 15477.6 953.584  22
   8   8   1 1840.23 277.072  13
   8   8   1 2349.47 355.650  24
  -8   8  -1 1942.43 342.515  22
   8   8   2 10453.3 690.994  13
   8   8   2 11483.7 717.364  24
  -8   8  -2 10554.0 696.713  22
  -8   8  -2 11168.3 716.205  11
   8   8   3 216.480 234.032  13
   8   8   3 301.855 272.060  24
  -8   8  -3 313.981 247.001  22
   8   8   4 684.346 187.667  14
   8   8   4 600.156 225.424  13
  -8   8  -4 643.738 207.774  22
   8   8   5 408.872 162.386  14
   8   8   5 486.594 204.264  13
   8   8   6 6704.13 418.357  14
   8   8   6 7434.63 447.162  13
   8   8   6 6522.89 431.735  12
  -8  10   4 320.918 106.631  11
  -8  10   3 10022.8 598.156  11
  -8  10   2 5049.39 339.510  23
   8  10  -1 29187.0 1432.72  24
  -8  10   1 30064.2 1452.69  23
  -8  10   1 28683.3 1512.51  11
  -8  10   0 7066.99 458.830  22
   8  10   0 6705.72 447.731  24
  -8  10   0 7142.71 446.604  23
   8  10   0 6811.20 435.177  12
  -8  10   0 7064.64 481.650  11
  -8  10  -1 2259.32 236.972  11
   8  10   1 2298.47 259.459  24
   8  10   1 2509.77 264.865  12
  -8  10  -1 2331.86 257.298  22
   8  10   2 5075.74 359.268  24
   8  10   2 5187.18 366.019  12
  -8  10  -2 4989.26 345.971  22
  -8  10  -2 4926.52 336.330  11
   8  10   3 173.261 155.364  12
   8  10   4 44.6493 120.225  12
  -9  -1  10 18084.3 907.831  27
  -9   1  10 19243.5 919.616  27
  -9  -1  10 16333.4 896.658  10
  -9  -1   9 4496.44 332.630  27
  -9   1   9 4740.10 343.075  27
  -9  -1   9 4272.16 338.569  21
  -9   1   9 4764.47 325.486  10
  -9  -1   9 4907.67 344.101  10
  -9  -1   9 4424.50 328.325   9
  -9  -1   8 4888.15 361.357   9
  -9  -1   8 4298.71 336.887   7
  -9  -1   8 4709.42 354.701  27
  -9   1   8 4826.06 359.411  27
  -9  -1   8 3887.32 356.118  21
  -9   1   8 4342.62 334.840  10
  -9  -1   8 4514.42 353.388  10
  -9  -1   7 5467.37 407.733   9
  -9   1   7 5440.38 388.504  27
  -9  -1   7 4198.45 353.224   7
  -9  -1   7 4945.65 638.128  26
  -9   1   7 4274.54 616.981  26
  -9  -1   7 4954.02 369.712  27
  -9  -1   7 5414.87 405.145  21
  -9   1   7 4691.17 403.596  21
  -9  -1   7 5284.22 389.423  20
  -9  -1   7 4449.42 423.828  19
  -9   1   7 5271.91 374.698  10
  -9  -1   7 4781.65 374.747  10
   9   1  -6 14798.6 1423.43   5
  -9   1   6 16657.8 911.207   7
  -9  -1   6 17902.1 912.520   7
  -9   1   6 16376.3 1287.59  26
  -9  -1   6 14354.9 1206.34  26
  -9   1   6 16734.6 933.317  21
  -9  -1   6 15680.5 911.935  20
  -9  -1   6 18047.8 1053.80  19
  -9   1   6 17603.3 1010.35  19
  -9  -1   6 15812.5 901.908  27
  -9   1   6 15891.1 909.721  27
  -9   1   6 17393.9 916.075  10
  -9  -1   6 16848.2 925.204  10
  -9   1   5 6099.24 465.051  27
   9   1  -5 5600.29 900.892   5
  -9   1   5 7890.99 484.387   7
  -9  -1   5 7676.90 475.406   7
  -9  -1   5 7544.38 754.807  26
  -9   1   5 7003.91 771.000  26
  -9  -1   5 7690.18 485.229  27
  -9  -1   5 7327.10 490.855  21
  -9   1   5 6966.50 497.507  21
  -9  -1   5 8487.25 508.196  20
  -9  -1   5 7386.98 594.704  19
  -9   1   5 7937.93 583.899  19
  -9  -1   4 1215.42 297.530  26
  -9   1   4 1145.47 312.982  26
  -9   1   4 1525.95 179.488   7
  -9  -1   4 1085.61 154.055   7
  -9  -1   4 858.289 176.212  21
  -9  -1   4 893.734 241.054  19
  -9   1   4 789.609 201.560  19
   9   1  -4 1069.67 253.606  18
  -9   1   3 6533.16 669.893  26
  -9   1   3 5619.14 409.181   7
  -9  -1   3 6820.16 420.383   7
  -9  -1   3 6843.53 665.900  26
  -9   1   3 6238.25 484.555  11
  -9  -1   3 6246.78 415.395  21
  -9   1   3 7014.83 451.089  21
  -9  -1   3 6417.35 423.483  20
  -9   1   3 6393.01 501.534  19
   9   1  -3 7122.14 587.723  18
  -9  -1   2 27963.6 1611.73  26
  -9   1   2 28261.2 1635.45  26
   9  -1  -2 22918.1 1609.60   4
  -9  -1   2 25604.9 1241.02  21
  -9  -1   2 23348.9 1240.01  20
  -9   1   2 23482.1 1343.34  19
  -9  -1   2 24387.7 1606.07   1
   9   1  -2 25837.1 1440.04  18
  -9  -1   2 23694.6 1496.89   2
  -9  -1   1 17960.2 1280.89   2
  -9  -1   1 22940.7 1420.94   1
  -9   1   1 17074.6 1257.45   1
  -9  -1   1 22536.2 1366.69  26
  -9   1   1 23454.9 1399.30  26
   9  -1  -1 18534.0 1399.02   4
  -9  -1   1 19017.0 1000.40  21
  -9  -1   1 20196.5 1017.01  20
  -9  -1   1 19576.0 1124.33  19
  -9   1   1 20435.2 1113.37  19
   9   1  -1 18368.9 1192.02  18
   9  -1   0 173304. 8003.75   4
  -9  -1   0 163895. 7914.50   1
  -9  -1   0 158009. 7584.74  19
  -9   1   0 170079. 7575.87  19
  -9   1   0 145705. 7788.28   1
  -9  -1  -1 26756.7 1701.21   1
   9  -1   1 28044.8 1832.28   4
  -9  -1  -1 24544.6 1342.72  19
  -9   1  -1 25258.8 1330.05  19
   9  -1   2 5870.93 740.340  15
   9   1   2 5847.39 404.967  17
   9  -1   2 5770.79 395.271  17
   9  -1   3 32184.9 2083.06  15
  -9   1  -3 35843.5 2022.95   6
   9   1   3 35770.7 1674.14  17
   9  -1   3 31914.4 1654.50  17
   9  -1   4-228.558 503.172  15
   9  -1   4 246.168 119.084   8
   9  -1   4-102.849 624.320   4
  -9   1  -4 389.614 287.208   6
   9  -1   4-15.8754 217.350  17
   9   1   4 83.2686 218.657  17
   9  -1   5 4553.41 404.888   8
   9   1   5 4673.57 786.398  15
   9  -1   5 4149.72 760.857  15
  -9   1  -5 4539.26 599.599   6
   9  -1   5 4911.16 402.773  17
   9   1   5 4833.37 405.542  17
   9  -1   6 3087.20 330.204   8
   9   1   6 3829.47 758.453  15
   9  -1   6 2485.22 614.698  15
   9  -1   6 3258.75 347.920  17
   9   1   6 2745.31 354.106  17
   9  -1   7 1774.42 270.648  16
   9  -1   7 2260.27 266.768   8
   9  -1   7 1968.85 283.337  17
   9   1   7 1821.29 289.288  17
   9  -1   8 10213.0 614.631  16
   9  -1   8 10647.4 615.662  17
   9   1   8 10909.5 625.937  17
   9  -1   9 2212.74 200.135  16
   9   1   9 2197.79 204.516  16
   9   1   9 1625.70 193.497  14
   9  -1   9 2005.70 201.899  17
   9   1   9 2248.21 210.187  17
  -9  -3  10 30.3222 62.6070   9
  -9  -3  10 7.29406 50.6198  27
  -9  -3  10 86.9139 72.0495  10
  -9  -3   9 11501.8 597.808  27
  -9   3   9 10607.1 604.786  27
  -9  -3   9 10786.7 622.541  21
  -9  -3   9 11529.8 620.915  10
  -9  -3   9 10227.4 624.722   9
  -9  -3   8 155.088 124.729   9
  -9  -3   8 318.521 99.9273  27
  -9   3   8 133.667 102.719  27
  -9  -3   8 54.5880 153.157  21
  -9  -3   8 51.4428 123.738  20
  -9  -3   8 173.234 114.644  10
  -9  -3   7 5776.41 374.320   7
  -9  -3   7 5578.49 375.511  27
  -9   3   7 5805.59 396.915  27
  -9   3   7 5332.85 386.569   7
  -9  -3   7 5250.57 410.259  20
  -9  -3   7 5942.99 510.718  19
  -9  -3   7 5398.56 404.040  10
   9   3  -6 25144.3 1924.40   5
  -9   3   6 27445.7 1341.44  27
  -9  -3   6 24172.0 1645.41  26
  -9   3   6 24492.0 1714.75  26
  -9  -3   6 26579.1 1313.33   7
  -9  -3   6 24244.8 1344.69  20
   9   3  -6 24072.1 1730.57  18
  -9  -3   6 27169.4 1362.83  10
  -9  -3   6 27118.6 1319.16  27
  -9   3   6 24128.8 1321.61   7
  -9  -3   6 27141.9 1358.63  21
  -9   3   5 366.663 168.723  25
   9   3  -5 524.405 365.848   5
  -9  -3   5 1114.00 151.601  27
  -9  -3   5 1116.90 287.350  26
  -9   3   5 772.526 294.630  26
  -9   3   5 748.215 140.441   7
  -9  -3   5 978.056 143.451   7
  -9   3   5 461.020 211.482  11
  -9  -3   5 1209.35 204.408  21
   9   3  -5 1696.40 396.616  18
  -9   3   5 891.246 152.159  27
   9   3  -4 44471.7 2699.82   5
  -9   3   4 38876.9 2013.06  27
  -9   3   4 39986.5 2367.74  26
  -9   3   4 42382.4 2015.65   7
  -9  -3   4 41224.4 1994.30   7
  -9   3   4 36878.6 2090.36  25
  -9   3   4 43581.1 2142.44  11
  -9  -3   4 42682.1 2025.70  21
  -9  -3   4 41308.3 2039.72  20
  -9  -3   4 41915.8 2004.34  27
   9   3  -4 44565.3 2423.81  18
  -9  -3   4 41317.6 2319.12  26
  -9  -3   3 18326.5 1231.90  26
  -9   3   3 19831.4 1317.97  26
  -9   3   3 18450.0 976.521   7
  -9  -3   3 19460.2 964.100   7
  -9   3   3 17620.9 1066.35  11
  -9  -3   3 18642.4 976.301  21
  -9  -3   3 18088.6 994.118  20
  -9  -3   3 19155.0 1381.57   2
   9   3  -3 18285.8 1286.18  18
   9   3  -2-97.0793 336.826   5
  -9  -3   2 156.066 169.000  26
  -9   3   2-120.421 173.371  26
  -9  -3   2 223.760 242.145   2
  -9   3   2 198.758 93.1965   7
  -9  -3   2 163.524 88.0490   7
  -9   3   2 164.984 126.458  11
  -9  -3   2 788.108 149.028  21
  -9  -3   2 66.0561 113.981  20
   9   3  -2 170.989 209.857  18
   9  -3  -2 722.988 539.362   4
  -9  -3   1 35351.3 2050.62   2
   9   3  -1 32689.8 2176.39   5
  -9  -3   1 36118.0 1893.30  26
  -9   3   1 30011.9 1853.49  26
  -9   3   1 28088.2 1511.50   7
  -9  -3   1 33209.1 1521.01   7
   9  -3  -1 33871.0 2110.61   4
  -9   3   1 30924.9 1619.91  11
  -9  -3   1 29502.4 1497.48  21
  -9  -3   1 30324.5 1521.59  20
   9   3  -1 32183.6 1843.84  18
  -9  -3   0 2287.30 464.127   1
   9   3   0 2329.62 566.896   5
  -9  -3   0 2000.31 408.108  26
  -9   3   0 2479.01 457.657  26
  -9   3   0 2748.54 296.802  11
  -9  -3   0 2961.11 233.580  20
  -9  -3   0 2305.48 467.105   2
   9   3   0 2482.66 412.050  18
   9  -3   0 2853.49 740.514   4
   9  -3   1 33527.2 2048.62  15
   9   3   1 36572.4 2131.74  15
   9   3   1 36694.2 2263.30   5
  -9   3  -1 33359.2 2042.76   1
   9  -3   1 38908.0 2436.59   4
  -9  -3  -1 41048.9 2302.82   1
  -9   3  -1 34685.6 1820.29  11
   9   3   1 38249.9 1745.78  17
   9  -3   1 34374.9 1723.70  17
   9  -3   2 5942.94 712.535  15
   9   3   2 6404.63 776.658  15
  -9  -3  -2 7100.43 805.048   1
   9   3   2 7120.40 445.516  17
   9  -3   2 6243.63 418.356  17
   9   3   2 5142.06 665.046   5
   9   3   3 4556.44 723.478  15
   9  -3   3 4259.96 644.849  15
  -9  -3  -3 3594.22 613.711   1
  -9   3  -3 3953.14 572.531   6
   9  -3   3 4737.46 923.699   4
   9  -3   3 3369.33 310.518  17
   9   3   3 4501.67 346.049  17
   9   3   4 89772.4 4299.31  15
   9  -3   4 69629.2 4084.77  15
  -9  -3  -4 79865.9 4367.32   1
   9  -3   4 78826.5 4455.41   4
  -9   3  -4 79967.6 4160.82   6
   9  -3   4 73860.4 3661.46  17
   9   3   4 82794.6 3691.22  17
   9   3   5 833.668 526.698  15
   9  -3   5 70.8693 412.777  15
  -9  -3  -5 443.142 360.063   1
   9  -3   5 104.545 566.524   4
  -9   3  -5 689.878 319.469   6
   9  -3   5 316.153 189.010  17
   9   3   5 683.069 222.136  17
   9  -3   6 21842.3 1180.74   8
   9  -3   6 20066.0 1105.45  17
   9   3   6 24026.0 1144.15  17
   9   3   6 23085.6 1154.73  16
   9  -3   6 19562.9 1108.87  16
   9   3   7 1611.05 230.441  16
   9  -3   7 1784.34 218.979  16
   9  -3   7 2058.30 238.760   8
   9  -3   7 1252.61 212.976  17
   9   3   7 1875.84 247.149  17
   9   3   8 900.405 164.322  16
   9  -3   8 689.395 141.198  16
   9  -3   8 885.629 146.737   8
   9   3   8 731.192 197.557  14
   9  -3   8 642.093 155.488  17
   9   3   8 827.713 167.971  17
   9   3   9 8229.85 463.570  14
  -9  -5   9 69.4616 59.3666  10
  -9  -5   8 206.021 139.121  21
  -9  -5   8 429.156 124.317  20
  -9  -5   8 206.323 83.7126  10
  -9  -5   7 10538.8 644.553  21
  -9  -5   7 11782.8 666.476  20
  -9  -5   7 10994.8 618.923  10
  -9   5   6 18236.3 1100.03  11
  -9  -5   6 18538.5 1022.38  21
  -9  -5   6 20193.5 1010.38  10
   9   5  -5 14277.2 1349.81   5
  -9   5   5 14505.2 877.658  11
  -9  -5   5 13607.1 765.744  21
  -9  -5   5 14432.7 800.310  20
   9   5  -5 15555.0 1207.56  18
  -9  -5   5 15192.7 758.308  10
  -9   5   4 17394.0 1103.88  25
  -9   5   4 20172.6 1043.42  22
  -9   5   4 18868.4 1140.12  11
  -9  -5   4 19467.9 1027.96  21
  -9  -5   4 19190.5 1055.08  20
   9   5  -4 21236.0 1471.84  18
   9   5  -3 10401.9 1158.32   5
  -9   5   3 9959.74 717.200  25
  -9  -5   3 10496.6 608.675  21
  -9  -5   3 10200.9 640.659  20
   9   5  -3 11638.3 1002.42  18
   9   5  -2 7559.22 937.665   5
  -9  -5   2 6833.63 841.680   2
  -9   5   2 7417.03 577.659  25
  -9   5   2 5703.00 529.805  11
  -9  -5   2 6904.40 436.275  21
  -9  -5   2 7242.98 473.598  20
   9   5  -2 9370.12 853.906  18
   9  -5  -2 5296.20 968.415   4
   9   5  -1 98.6574 372.928   5
  -9   5   1 162.125 196.880  25
  -9  -5   1 100.635 289.463   2
  -9   5   1 96.8686 160.921  11
  -9  -5   1 84.6513 118.467  20
   9   5  -1 143.810 271.825  18
   9  -5  -1 521.921 658.967   4
   9   5   0 352.014 350.105   5
  -9   5   0 261.720 218.556  25
   9   5   0 316.294 230.091  24
  -9  -5   0 677.694 328.939   1
  -9  -5   0 205.695 296.265   2
  -9   5   0 468.087 192.087  11
   9   5   0 425.109 319.685  18
   9  -5   0 216.934 651.845   4
  -9  -5  -1 8394.53 948.344   2
  -9   5  -1 7015.88 587.774  25
   9   5   1 7716.73 538.346  24
  -9   5  -1 7840.87 567.197  11
   9  -5   1 7597.62 1133.60   4
  -9  -5  -1 8332.55 896.502   1
  -9  -5  -2 838.643 344.503   1
  -9   5  -2 665.120 222.348  25
   9   5   2 893.009 296.797  24
  -9   5  -2 690.570 347.403   6
  -9  -5  -3 77445.2 4017.54   1
   9  -5   3 84354.5 4302.48   4
  -9  -5  -4 51993.2 2996.88   1
   9  -5   4 44087.7 3034.94   4
   9   5   5 15087.8 898.559  14
   9   5   6 929.421 250.335  14
   9   5   7 8472.53 548.458  14
   9   5   7 8120.09 550.887  13
   9   5   8 251.492 130.725  14
   9   5   8 157.429 136.830  13
  -9  -7   8 8.79764 53.4017   9
  -9  -7   7 793.905 125.909   9
  -9  -7   7 826.046 142.038  21
  -9   7   6 7416.01 505.558  11
  -9  -7   6 7249.98 448.506  21
  -9  -7   6 7389.72 470.582  20
  -9   7   5 49161.9 2487.63  11
  -9  -7   5 49856.0 2381.54  21
  -9  -7   5 49850.0 2414.00  20
  -9   7   4 21660.1 1142.92  22
  -9   7   4 21807.4 1246.00  11
  -9  -7   4 20783.8 1104.79  21
  -9  -7   4 22723.0 1155.55  20
  -9   7   3 1409.53 267.888  25
  -9   7   3 1644.47 317.008  22
  -9  -7   3 1494.80 215.146  20
  -9   7   2 15715.4 930.190  22
  -9   7   2 16157.1 990.441  11
  -9  -7   2 14624.4 838.207  20
   9   7  -2 15755.5 1384.49   5
   9   7  -1 1395.44 437.922   5
  -9   7   1 926.485 250.847  25
   9   7  -1 1204.31 262.765  24
  -9   7   1 1462.00 262.034  11
   9  -7  -1 1497.82 769.391   4
  -9   7   0 15382.3 1094.65  25
   9   7   0 22637.6 1073.63  24
   9  -7   0 19675.3 1748.00   4
  -9   7   0 19114.9 1139.03  11
  -9  -7   0 18599.9 1569.89   2
   9   7   1 6979.99 512.311  13
  -9   7  -1 5919.40 527.585  25
   9   7   1 7714.84 546.565  24
  -9   7  -1 6904.83 534.800  11
   9  -7   1 7712.16 1127.89   4
  -9   7  -2 1003.22 218.506  25
   9   7   2 1427.23 294.726  13
   9   7   2 1091.21 306.998  24
  -9   7  -2 861.117 201.226  11
   9   7   3 3631.81 339.598  14
   9   7   3 3663.69 401.580  13
   9   7   4 10773.2 663.428  14
   9   7   4 11495.1 715.661  13
   9   7   5 7659.54 498.661  14
   9   7   5 7638.41 539.554  13
   9   7   6 1905.14 229.471  14
   9   7   6 3072.31 284.462  13
   9   7   7 47.8238 107.658  14
   9   7   7 262.818 133.059  13
  -9  -9   5 23483.5 1121.94   9
  -9   9   5 22426.7 1158.19  11
  -9  -9   5 23017.0 1126.28  20
  -9   9   4 952.588 168.094  11
  -9  -9   4 918.712 131.691  20
  -9   9   3 11500.5 669.219  22
  -9   9   2 2666.64 249.213  23
  -9   9   2 3118.72 325.892  22
  -9   9   2 2596.08 292.067  11
  -9   9   1 32382.3 1685.62  11
   9   9   0 83.8371 213.328  24
  -9   9   0 48.1898 233.490  22
  -9   9   0-24.9558 138.563  11
   9   9   1 56018.4 2630.66  24
  -9   9  -1 54356.6 2635.33  22
  -9   9  -1 54790.4 2686.30  11
   9   9   2 353.996 173.546  13
  -9   9  -2 556.749 211.650  22
  -9   9  -2 328.361 121.090  11
   9   9   3 975.326 185.277  13
  -9   9  -3 814.054 187.788  22
   9   9   4 2166.73 217.721  13
   9   9   5 639.201 123.918  13
   9   9   5 698.306 143.710  12
 -10   0  10 10605.0 532.628  27
 -10   0  10 8933.93 503.094  10
 -10   0   9 76.4981 106.138  27
 -10   0   9-14.0004 87.5495  10
 -10   0   8 9974.90 584.132   7
 -10   0   8 9970.41 588.775  27
 -10   0   8 9043.49 587.878  21
 -10   0   8 10399.1 587.619  10
 -10   0   8 8821.63 547.857   9
 -10   0   7 54.7529 83.7689   9
 -10   0   7-40.8195 111.950  27
 -10   0   7 39.1021 123.439   7
 -10   0   7 105.953 175.297  21
 -10   0   7 139.752 132.765  19
 -10   0   7 60.5852 103.621  10
 -10   0   6 131150. 6237.21   9
 -10   0   6 136472. 6240.37   7
 -10   0   6 134417. 6758.22  26
 -10   0   6 136663. 6255.38  27
 -10   0   6 132883. 6253.70  21
 -10   0   6 139384. 6368.29  19
 -10   0   6 134881. 6265.80  10
 -10   0   5 20.5881 105.616  27
  10   0  -5 223.070 386.857   5
 -10   0   5-79.0201 227.255  26
 -10   0   5 19.4392 98.2874   7
 -10   0   5-72.1053 176.844  19
 -10   0   4 2255.64 421.036  26
 -10   0   4 1819.80 211.092   7
 -10   0   4 2233.81 259.488  21
 -10   0   4 1452.67 267.264  19
 -10   0   3 69.3774 180.485  26
 -10   0   3-17.7615 93.7004   7
 -10   0   3-159.675 140.168  21
 -10   0   2 38285.4 2174.43  26
 -10   0   2 33236.1 1730.17   7
 -10   0   2 36299.7 1739.76  21
 -10   0   2 35225.5 1854.64  19
 -10   0   1-68.3928 205.438   1
 -10   0   1-66.2552 181.677  26
 -10   0   1 32.5227 83.4209   7
  10   0  -1-74.5765 496.715   4
 -10   0   1 30.2157 133.598  19
 -10   0   0 5067.19 420.019  19
  10   0   0 4874.36 835.465   4
 -10   0   0 3825.97 554.103   1
 -10   0  -1-226.305 261.646   1
  10   0   1-257.383 576.253   4
 -10   0  -1 75.2858 119.191  19
  10   0   2 89435.3 4531.53  15
  10   0   2 86534.0 4070.97  17
  10   0   3 227.918 484.141  15
  10   0   3 124.722 208.652  17
  10   0   4 11920.1 1159.96  15
  10   0   4 11338.5 683.619  17
  10   0   5 525.232 461.724  15
  10   0   5-70.4162 222.788  17
  10   0   6 8989.58 579.121  17
  10   0   7-104.896 186.931  16
  10   0   7-31.4475 206.354  17
  10   0   8 6767.97 427.930  16
 -10  -2  10 2337.96 177.184  27
 -10   2  10 2532.90 185.596  27
 -10  -2  10 2352.17 181.461  10
 -10  -2   9 11671.7 599.602  27
 -10   2   9 10595.2 602.147  27
 -10  -2   9 9869.00 602.027  21
 -10  -2   9 10757.1 601.364   9
 -10  -2   8 1707.05 199.025   9
 -10  -2   8 1609.19 182.091  27
 -10   2   8 1513.80 190.293  27
 -10  -2   8 1324.61 213.596  21
 -10   2   8 1331.79 156.191  10
 -10  -2   7 5798.28 425.082   9
 -10  -2   7 4838.46 367.695  27
 -10   2   7 5487.38 398.859  27
 -10  -2   7 5165.92 368.414   7
 -10   2   7 5235.60 389.464   7
 -10  -2   7 4948.69 389.249  20
 -10  -2   7 5475.48 466.712  19
 -10   2   7 5026.08 357.314  10
 -10  -2   6 4357.91 332.177  27
 -10   2   6 4175.14 345.077  27
 -10   2   6 4604.67 349.264   7
 -10  -2   6 4252.95 326.508   7
  10   2  -6 4221.51 707.264   5
 -10  -2   6 3853.19 565.259  26
 -10   2   6 4212.29 595.198  26
 -10  -2   6 4411.26 375.902  21
 -10  -2   6 4770.38 371.663  20
 -10  -2   6 3482.27 412.095  19
 -10   2   6 3674.66 315.206  10
 -10  -2   5 6449.29 425.766  27
 -10   2   5 6148.81 435.496  27
  10   2  -5 6322.61 903.811   5
 -10   2   5 6606.13 432.563   7
 -10  -2   5 6715.23 422.193   7
 -10  -2   5 7552.46 748.686  26
 -10   2   5 6531.68 724.719  26
 -10  -2   5 6684.36 455.372  21
 -10  -2   5 6742.92 567.394  19
  10   2  -4 24484.1 1915.56   5
 -10  -2   4 24340.4 1625.60  26
 -10   2   4 24992.1 1682.79  26
 -10   2   4 24250.5 1278.50   7
 -10  -2   4 26433.6 1276.76   7
 -10  -2   4 24523.4 1282.41  21
 -10  -2   4 23876.8 1286.71  20
 -10   2   4 26094.5 1405.09  19
  10   2  -4 23693.7 1527.29  18
  10   2  -3 18250.5 1503.01   5
 -10  -2   3 16727.1 1183.90  26
 -10   2   3 19167.0 1291.24  26
 -10   2   3 16568.6 860.816   7
 -10  -2   3 15193.3 837.728   7
 -10   2   3 14811.0 920.761  11
 -10  -2   3 15576.3 845.358  21
 -10  -2   3 14205.6 845.980  20
 -10   2   3 14874.7 939.238  19
  10   2  -3 14714.0 1078.25  18
 -10  -2   2 66.8133 216.877   2
 -10   2   2 281.550 228.468  26
 -10   2   2 331.675 114.479   7
 -10  -2   2 211.471 103.871   7
 -10   2   2 252.610 159.737  11
 -10  -2   2 46.3021 122.843  21
 -10  -2   2-17.2086 123.233  20
 -10   2   2 364.352 158.111  19
  10   2  -2 203.177 186.986  18
 -10  -2   2-65.4939 204.873  26
 -10  -2   1 44966.2 2479.62   2
 -10  -2   1 48376.0 2476.31  26
 -10   2   1 43363.3 2445.27  26
  10  -2  -1 44269.3 2573.21   4
 -10   2   1 41017.6 2026.25   7
 -10  -2   1 44082.3 2027.50   7
 -10   2   1 42794.7 2115.47  11
 -10  -2   1 38556.5 1995.60  21
 -10  -2   1 39681.9 2012.88  20
 -10   2   1 44160.5 2143.57  19
  10   2  -1 41176.9 2293.94  18
 -10   2   1 34145.5 2232.59   1
 -10  -2   1 49468.2 2590.30   1
 -10  -2   0 16954.5 1301.59   2
 -10  -2   0 16775.4 1307.90   1
 -10  -2   0 17945.3 1283.45  26
 -10   2   0 18438.9 1305.27  26
 -10   2   0 14183.6 1131.73   1
  10  -2   0 16621.5 1455.98   4
 -10   2   0 17699.0 974.071  11
 -10  -2   0 16115.7 996.275  19
 -10   2  -1 49793.4 3002.50   1
  10  -2   1 57802.6 3331.15   4
 -10  -2  -1 54879.0 2746.71  19
  10   2   1 58938.9 2649.75  17
  10  -2   1 54087.7 2630.61  17
  10  -2   2 6051.02 798.421  15
  10   2   2 5841.92 816.131  15
  10  -2   2 5558.18 988.303   4
  10   2   2 6362.18 446.508  17
  10  -2   2 6869.01 439.290  17
  10   2   3 7284.58 853.807  15
  10  -2   3 5249.76 750.301  15
 -10  -2  -3 5716.91 762.408   1
 -10   2  -3 6596.96 728.610   6
  10  -2   3 5066.78 406.434  17
  10   2   3 6419.91 438.321  17
  10   2   4 17263.8 1370.06  15
  10  -2   4 14111.0 1237.83  15
  10  -2   4 15576.6 1515.34   4
 -10  -2  -4 12907.9 1282.85   1
 -10   2  -4 14281.2 1174.57   6
  10  -2   4 14774.2 819.662  17
  10   2   4 15125.8 833.702  17
  10   2   5 3039.89 662.865  15
  10  -2   5 2488.06 560.349  15
 -10   2  -5 2494.88 478.082   6
  10  -2   5 2595.21 299.111  17
  10   2   5 2614.78 309.859  17
  10  -2   6 6991.59 518.196   8
  10  -2   6 7689.24 503.261  17
  10   2   6 8411.51 525.252  17
  10   2   6 8312.71 534.832  16
  10  -2   6 7385.79 504.734  16
  10   2   7 4391.88 345.452  16
  10  -2   7 4126.03 322.899  16
  10  -2   7 3655.44 320.159  17
  10   2   7 4156.96 345.102  17
  10   2   8-109.166 139.952  16
  10  -2   8-96.8307 122.733  16
  10   2   8 93.4537 162.090  14
  10  -2   8-59.9932 137.110  17
  10   2   8-10.8852 145.022  17
  10   2   9 3604.46 234.413  14
 -10  -4   9 2294.91 215.479  21
 -10  -4   9 2662.04 200.411  10
 -10  -4   9 2792.17 211.654   9
 -10  -4   8 3764.35 310.701   9
 -10  -4   8 3997.37 263.380  27
 -10   4   8 4259.28 284.902  27
 -10  -4   8 3785.17 303.930  20
 -10  -4   8 4345.37 299.205  10
 -10  -4   7 49.3705 75.8167  27
 -10   4   7 104.644 96.2426  27
 -10  -4   7 359.259 170.688  21
 -10  -4   7 149.205 140.131  20
 -10  -4   7 198.831 170.061  19
 -10  -4   7 50.1443 105.615  10
 -10   4   6 27194.9 1393.33  27
 -10  -4   6 27104.3 1367.66   7
 -10   4   6 26148.2 1390.85   7
 -10  -4   6 28369.5 1374.77  27
 -10  -4   6 28223.9 1422.71  21
 -10  -4   6 29941.3 1429.42  10
 -10  -4   5 3147.02 244.035  27
 -10   4   5 3163.63 265.732  27
  10   4  -5 2724.57 652.542   5
 -10   4   5 3125.20 264.353   7
 -10  -4   5 3021.76 239.461   7
 -10   4   5 2912.47 458.749  26
 -10   4   5 2075.09 286.554  25
 -10   4   5 3286.63 367.204  11
 -10  -4   5 3102.50 307.549  21
 -10  -4   5 3255.63 310.560  20
  10   4  -5 3778.28 542.167  18
  10   4  -4 43133.2 2711.93   5
 -10  -4   4 40509.2 1906.84  27
 -10   4   4 39278.2 1928.62  27
 -10   4   4 39257.9 1919.63   7
 -10  -4   4 38963.6 1894.35   7
 -10  -4   4 42260.8 2257.97  26
 -10   4   4 36961.4 2274.59  26
 -10   4   4 34672.5 2017.70  25
 -10  -4   4 40016.3 1939.33  21
 -10  -4   4 39641.1 1960.62  20
  10   4  -4 40020.9 2351.61  18
  10   4  -3 57139.9 3204.26   5
 -10  -4   3 48722.9 2663.03  26
 -10   4   3 47012.5 2723.03  26
 -10   4   3 46643.4 2347.25   7
 -10  -4   3 48353.0 2331.15   7
 -10   4   3 48055.3 2500.97  25
 -10   4   3 48132.2 2481.94  11
 -10  -4   3 50837.2 2366.20  21
 -10  -4   3 50619.9 2393.29  20
  10   4  -3 50648.8 2794.19  18
  10   4  -2 43973.1 2664.18   5
 -10  -4   2 36972.1 2142.55  26
 -10   4   2 38765.7 2228.76  26
 -10   4   2 36842.5 1848.06   7
 -10  -4   2 39879.6 1839.21   7
  10  -4  -2 36042.3 2445.63   4
 -10   4   2 38346.9 1980.60  11
 -10  -4   2 35014.7 1840.96  21
 -10  -4   2 38037.6 1877.44  20
  10   4  -2 41425.1 2304.19  18
 -10  -4   2 43074.3 2469.84   2
  10   4  -1 104.562 351.193   5
 -10  -4   1 504.559 206.313  26
 -10   4   1 193.621 158.379  26
 -10  -4   1-96.2145 312.209   2
 -10   4   1 215.655 92.6911   7
 -10  -4   1 13.8735 74.3458   7
 -10   4   1 123.718 173.891  11
 -10  -4   1 188.297 132.868  20
  10   4  -1 67.9872 243.127  18
  10  -4  -1 201.343 664.834   4
  10  -4   0 164.139 394.089  15
  10   4   0-125.574 411.043  15
  10   4   0 558.819 370.091   5
 -10   4   0 195.609 187.518  26
 -10  -4   0-179.804 187.382  26
 -10  -4   0-99.6474 334.650   2
 -10   4   0-29.9744 82.1922   7
 -10  -4   0 56.7367 81.5850   7
 -10   4   0-178.365 170.988  11
 -10  -4   0 92.1185 105.668  20
 -10  -4   0 92.2886 265.414   1
  10  -4   0 106.627 666.724   4
  10   4   0 51.7730 178.518  17
  10  -4   0 152.097 162.005  17
 -10  -4  -1 470.040 326.278   1
  10  -4   1 111.104 376.408  15
  10   4   1 330.710 413.747  15
  10   4   1-81.2346 307.268   5
 -10  -4  -1 315.501 205.066  26
 -10   4  -1 736.837 266.436  26
 -10   4  -1 162.863 129.456  11
 -10   4  -1 195.486 92.9533   7
 -10  -4  -1 611.266 364.427   2
  10  -4   1 220.826 722.927   4
  10   4   1 387.224 181.243  17
  10  -4   1 326.856 155.619  17
  10   4   2 2291.07 570.184  15
  10  -4   2 1368.29 429.641  15
 -10  -4  -2 1428.06 420.192   1
  10  -4   2 1832.76 215.044  17
  10   4   2 1717.48 225.603  17
  10   4   3 49250.9 2559.08  15
 -10   4  -3 36273.2 2074.26  25
  10  -4   3 49422.8 2926.93   4
 -10  -4  -3 41089.4 2588.40   1
 -10   4  -3 37513.3 2415.21   6
  10  -4   3 38995.1 1957.62  17
  10   4   3 44665.3 1992.54  17
  10   4   4 17696.8 1309.55  15
  10  -4   4 13841.8 1464.43   4
 -10  -4  -4 14609.7 1316.66   1
 -10   4  -4 13396.0 1177.73   6
  10  -4   4 13567.0 774.581  17
  10   4   4 15984.2 812.496  17
  10  -4   5 8919.09 556.503  17
  10   4   5 10095.3 585.551  17
  10  -4   5 8892.09 554.133  16
  10  -4   6 16799.1 869.091  16
  10  -4   6 16072.8 863.958  17
  10   4   6 17119.6 885.737  17
  10   4   6 17662.2 897.835  16
  10   4   7 1860.19 259.850  14
  10  -4   7 1624.05 172.313  17
  10   4   8 4937.97 322.816  13
 -10  -6   8 2634.84 208.391   9
 -10  -6   8 2604.68 213.265  21
 -10  -6   8 2638.14 202.667  20
 -10  -6   8 2595.05 175.856  10
 -10  -6   7 1165.19 158.709   9
 -10  -6   7 489.503 134.440  21
 -10  -6   7 1022.05 200.026  19
 -10  -6   7 716.385 105.597  10
 -10   6   6 743.932 180.456  11
 -10  -6   6 583.373 152.194  21
 -10  -6   6 912.197 177.244  20
 -10  -6   6 753.677 112.896  10
 -10   6   5 28331.4 1481.85  11
 -10  -6   5 27962.2 1369.34  21
 -10  -6   5 25894.9 1385.40  20
 -10  -6   5 26550.5 1339.65  10
 -10   6   4 596.921 207.214  25
 -10   6   4 485.002 239.841  22
 -10   6   4 595.736 198.623  11
 -10  -6   4 778.240 164.637  21
 -10  -6   4 476.274 167.282  20
  10   6  -3 31972.5 2357.26   5
 -10   6   3 29820.7 1766.44  25
 -10   6   3 35174.1 1706.10  22
 -10   6   3 35081.7 1810.29  11
 -10  -6   3 34061.3 1641.22  21
 -10  -6   3 32998.1 1676.63  20
  10   6  -3 31695.6 2086.10  18
  10   6  -2 2813.53 677.749   5
 -10  -6   2 2845.89 574.649   2
 -10   6   2 2189.14 334.730  25
 -10   6   2 2257.51 307.321  11
 -10  -6   2 2401.70 245.565  20
  10   6  -2 2723.59 489.294  18
  10  -6  -2 2120.97 714.607   4
  10   6  -1 4856.71 751.937   5
 -10  -6   1 4957.80 748.343   2
 -10   6   1 5316.55 489.752  25
 -10   6   1 5937.88 483.470  11
 -10  -6   1 4350.64 341.507  20
  10   6  -1 4678.15 655.019  18
  10  -6  -1 6604.01 1063.81   4
 -10   6   0 6198.00 566.129  25
  10   6   0 7770.51 515.126  24
 -10   6   0 7572.92 573.822  11
  10  -6   0 7706.27 1157.50   4
 -10   6  -1-132.956 207.839  25
  10   6   1 88.9822 246.906  24
 -10  -6  -1 112.280 292.081   2
 -10   6  -1 29.3636 154.878  11
  10  -6   1-120.875 695.248   4
 -10   6  -2 9071.80 692.279  25
 -10   6  -2 11994.8 696.024  11
  10   6   3 2235.07 282.854  14
 -10   6  -3 2022.58 259.372  25
  10   6   4 177.816 184.693  14
  10   6   5 24392.1 1264.08  14
  10   6   6 455.292 164.379  14
  10   6   6 354.801 200.678  13
  10   6   7 6167.41 389.623  14
  10   6   7 6829.34 403.264  13
 -10  -8   7 2864.70 178.380   9
 -10  -8   6 439.344 87.5173   9
 -10  -8   6 394.293 92.9224  20
 -10   8   5 5475.80 391.381  11
 -10  -8   5 5372.73 350.999  20
 -10   8   4 1001.01 191.219  11
 -10  -8   4 950.204 148.388  20
 -10   8   3 499.782 227.084  22
 -10  -8   3 422.424 119.823  20
 -10   8   2 11755.9 720.095  22
 -10   8   2 11647.0 756.469  11
 -10   8   1 5264.08 458.383  22
 -10   8   1 5651.45 455.893  11
  10   8   0 21219.4 1125.29  24
 -10   8   0 22923.4 1216.53  11
  10   8   1 14693.4 817.442  24
 -10   8  -1 14881.4 846.421  22
 -10   8  -1 14431.2 853.662  11
  10   8   2 7607.73 517.967  13
 -10   8  -2 9035.61 553.046  22
 -10   8  -2 8024.14 515.797  11
  10   8   3 389.604 178.543  13
 -10   8  -3 351.364 203.332  22
  10   8   4 1702.00 219.211  13
 -10   8  -4 1836.25 205.150  22
  10   8   5 1709.71 195.247  13
 -10  10   2 525.967 107.950  11
 -10  10   1 8443.27 492.905  11
 -10  10   0 635.312 114.761  11
  10  10   1 16994.1 839.971  12
  10  10   2 5454.05 318.690  12
 -11  -1  10 1257.03 119.264  27
 -11   1  10 1306.65 122.767  27
 -11  -1  10 1199.72 106.899  10
 -11  -1   9 136.821 86.3551  27
 -11   1   9 52.3414 86.4839  27
 -11  -1   9 48.2730 79.0838  10
 -11  -1   8 26562.7 1352.80   7
 -11  -1   8 28288.0 1367.29  27
 -11   1   8 27927.2 1374.11  27
 -11  -1   8 25235.4 1366.23  21
 -11   1   8 26165.9 1339.81  10
 -11  -1   8 28352.6 1371.50  10
 -11  -1   7 9103.20 561.284   9
 -11  -1   7 9377.97 572.746  27
 -11   1   7 9757.43 585.574  27
 -11  -1   7 9332.42 563.059   7
 -11  -1   7 9085.73 626.577  19
 -11   1   7 8668.82 550.052  10
 -11  -1   7 9507.10 580.934  10
 -11  -1   6 5120.19 387.205  27
 -11   1   6 5762.67 404.577  27
 -11   1   6 5558.36 395.716   7
 -11  -1   6 4682.14 374.801   7
  11   1  -6 3484.88 729.523   5
 -11  -1   6 4066.08 604.975  26
 -11   1   6 4262.62 634.383  26
 -11  -1   6 5646.86 433.346  21
 -11  -1   6 5342.02 481.853  19
 -11   1   6 6313.86 486.611  19
 -11   1   6 5001.23 378.129  10
 -11  -1   6 5131.08 394.964  10
  11   1  -5 13081.0 1455.54   5
 -11  -1   5 13908.3 804.112  27
 -11   1   5 15356.6 830.049  27
 -11   1   5 13378.0 795.375   7
 -11  -1   5 13921.4 793.657   7
 -11  -1   5 14161.7 1181.16  26
 -11   1   5 14589.0 1212.77  26
 -11  -1   5 14349.3 827.346  21
 -11  -1   5 12949.4 906.394  19
 -11   1   5 14838.6 918.765  19
  11   1  -4 357.462 450.365   5
 -11  -1   4 159.548 195.653  26
 -11   1   4-251.418 218.009  26
 -11   1   4 40.7195 107.388   7
 -11  -1   4 19.2999 104.512   7
 -11  -1   4-40.2374 177.908  21
 -11  -1   4-38.7502 195.926  19
 -11   1   4 141.047 175.647  19
 -11  -1   3 2883.62 484.511  26
 -11   1   3 2620.93 481.343  26
 -11   1   3 3363.66 286.027   7
 -11  -1   3 2697.32 259.686   7
 -11  -1   3 3108.47 305.542  21
 -11  -1   3 2994.12 373.338  19
 -11  -1   2 149.280 233.380  26
 -11   1   2 77.3938 222.601  26
 -11   1   2 93.9214 108.092   7
 -11  -1   2 36.1030 99.0498   7
 -11  -1   2 35.5552 147.088  21
 -11  -1   2 177.603 179.626  19
  11  -1  -2-149.527 526.683   4
 -11   1   2 66.0500 171.850  19
 -11  -1   1 10485.9 924.548   2
 -11  -1   1 11424.0 1035.79  26
 -11   1   1 10750.7 1017.51  26
  11  -1  -1 13217.0 1210.64   4
 -11   1   1 10784.1 656.043   7
 -11  -1   1 11528.6 668.635   7
 -11  -1   1 12388.4 781.938  19
 -11   1   1 13399.4 787.520  19
 -11   1   1 9068.75 901.990   1
 -11  -1   1 10705.6 1024.39   1
 -11  -1   0 57591.4 3564.08   2
 -11  -1   0 66354.0 3735.85   1
 -11   1   0 63274.1 3620.30   1
 -11   1   0 71455.6 3751.13  26
  11  -1   0 65701.8 3827.75   4
 -11  -1   0 65810.4 3338.66  19
 -11   1   0 72363.6 3347.69  19
  11  -1   1 4051.73 693.208  15
 -11   1  -1 3103.30 531.817   1
 -11  -1  -1 3829.49 355.598  19
  11  -1   1 3371.24 806.438   4
  11   1   1 4268.52 339.706  17
  11  -1   1 3833.92 329.737  17
 -11  -1  -1 2719.37 538.542   1
  11  -1   2 56853.9 3197.38  15
  11   1   2 59973.8 3259.98  15
 -11   1  -2 55525.7 3247.99   1
  11  -1   2 57325.4 3456.71   4
  11   1   2 59337.6 2737.07  17
  11  -1   2 56941.6 2724.92  17
 -11  -1  -2 48049.7 3189.56   1
  11   1   3 34754.3 2155.78  15
  11  -1   3 32518.7 2096.65  15
 -11  -1  -3 28124.0 2083.80   1
  11  -1   3 31337.6 1586.71  17
  11   1   3 32631.6 1598.16  17
  11   1   4 4681.57 791.617  15
  11  -1   4 3943.84 683.749  15
 -11  -1  -4 5784.50 825.960   1
  11  -1   4 4235.17 382.245  17
  11   1   4 4986.67 396.793  17
  11  -1   5 5098.61 403.973  17
  11   1   5 5514.58 419.573  17
  11  -1   6 403.857 178.450  16
  11  -1   6 135.298 197.139  17
  11   1   6 173.307 202.934  17
  11  -1   7 2352.81 246.576  16
  11  -1   7 3100.68 271.026  17
  11   1   7 2857.68 268.766  17
  11   1   8 367.792 122.085  16
  11  -1   8 488.973 120.970  16
  11  -1   8 466.856 130.288  17
  11   1   8 608.110 139.594  17
 -11  -3   9 8197.09 438.658  27
 -11   3   9 8435.29 447.557  27
 -11  -3   9 7211.13 455.440  21
 -11  -3   9 8902.51 458.354  10
 -11  -3   9 7573.81 440.119   9
 -11  -3   8 516.423 115.295   9
 -11  -3   8 359.121 97.2311  27
 -11   3   8 484.119 111.826  27
 -11  -3   8 444.626 111.661  10
 -11  -3   7 3671.51 341.747   9
 -11  -3   7 4430.70 314.343   7
 -11   3   7 4322.42 328.539   7
 -11  -3   7 4771.82 323.219  27
 -11   3   7 4749.83 337.831  27
 -11  -3   7 4417.39 362.573  21
 -11  -3   7 4549.00 354.978  20
 -11  -3   7 4483.58 412.139  19
 -11  -3   7 5594.18 367.281  10
 -11  -3   6 145.876 93.3420  27
 -11   3   6 88.5824 97.2691   7
 -11  -3   6 108.636 96.2141   7
 -11   3   6 92.3127 96.1660  27
 -11  -3   6 58.6473 163.538  21
 -11  -3   6 142.239 154.682  20
 -11  -3   6 149.108 180.029  19
 -11  -3   6 39.9184 110.915  10
 -11  -3   5 2117.07 208.659  27
  11   3  -5 1997.78 581.858   5
 -11   3   5 1622.44 201.881  27
 -11  -3   5 1913.14 201.668   7
 -11  -3   5 1838.57 366.216  26
 -11   3   5 1659.60 395.666  26
 -11   3   5 1379.35 244.192  25
 -11   3   5 1526.39 196.404   7
 -11  -3   5 1902.00 251.457  21
 -11  -3   5 1666.11 320.644  19
  11   3  -4 23296.8 1955.78   5
 -11  -3   4 27394.8 1340.16  27
 -11   3   4 26968.7 1357.35  27
 -11  -3   4 27783.8 1733.25  26
 -11   3   4 25596.4 1763.70  26
 -11   3   4 28075.2 1345.03   7
 -11  -3   4 27486.8 1325.61   7
 -11   3   4 21324.0 1410.37  25
 -11  -3   4 25366.2 1340.80  21
 -11  -3   4 24510.4 1350.65  20
  11   3  -4 23890.7 1623.40  18
 -11  -3   3 7839.47 761.496  26
 -11   3   3 6643.09 733.329  26
 -11   3   3 7053.52 455.734   7
 -11  -3   3 6817.30 440.968   7
 -11   3   3 6854.04 537.259  11
 -11  -3   3 6419.85 454.131  21
 -11  -3   3 6308.76 464.394  20
  11   3  -3 6920.21 700.765  18
  11   3  -2 40694.7 2559.62   5
 -11  -3   2 37437.8 2118.71  26
 -11   3   2 35786.7 2122.04  26
 -11   3   2 33680.2 1689.91   7
 -11  -3   2 37505.1 1695.38   7
  11  -3  -2 32884.9 2241.37   4
 -11   3   2 32856.7 1791.33  11
 -11  -3   2 31086.0 1673.03  21
 -11  -3   2 34114.8 1705.71  20
  11   3  -2 33018.2 2022.01  18
 -11  -3   2 30604.3 2102.60   2
  11   3  -1 1010.51 506.542   5
 -11  -3   1 2705.26 476.810  26
 -11   3   1 2385.99 463.642  26
 -11  -3   1 2470.96 530.829   1
 -11  -3   1 2287.24 230.431   7
 -11  -3   1 1141.04 378.634   2
 -11   3   1 2384.97 235.107   7
 -11   3   1 2607.30 302.796  11
  11  -3  -1 1752.06 723.222   4
 -11  -3   0 8376.32 928.362   2
  11   3   0 5948.07 982.225   5
 -11  -3   0 8843.69 852.118  26
 -11   3   0 7501.83 811.816  26
 -11   3   0 8394.72 526.329   7
 -11  -3   0 9099.27 535.627   7
 -11   3   0 8835.02 613.026  11
 -11  -3   0 10089.7 672.209  19
  11  -3   0 7965.41 1143.74   4
  11  -3   1 10447.4 993.751  15
  11   3   1 8347.18 1003.60   5
  11   3   1 8996.76 1013.95  15
 -11  -3  -1 9126.22 996.213   2
 -11  -3  -1 11698.2 993.352  26
 -11   3  -1 10191.2 947.267  26
 -11  -3  -1 9546.78 681.852  19
  11   3   1 11706.7 626.106  17
  11  -3   1 10665.4 606.101  17
  11  -3   1 10265.0 1272.53   4
  11  -3   2 8165.12 923.690  15
  11   3   2 8117.58 956.545  15
 -11  -3  -2 8900.55 975.438   1
  11  -3   2 10462.7 1262.69   4
  11   3   2 10156.5 579.818  17
  11  -3   2 9300.54 558.672  17
 -11  -3  -3 97.6354 239.549   1
  11   3   3 554.732 485.947  15
  11  -3   3 274.791 408.438  15
  11  -3   3 191.936 175.243  17
  11   3   3 30.7006 192.079  17
  11   3   4 1038.49 445.356  15
  11  -3   4 1103.17 457.092  15
 -11  -3  -4 510.036 333.393   1
  11  -3   4 1702.41 730.955   4
  11  -3   4 808.781 191.460  17
  11   3   4 990.786 217.688  17
  11  -3   5 3556.32 305.988  17
  11   3   5 3519.75 316.310  17
  11  -3   6 28110.1 1438.65  17
  11   3   6 30523.0 1458.35  17
  11   3   6 29158.6 1467.91  16
  11  -3   6 30166.6 1450.94  16
  11   3   7 687.480 150.059  16
  11  -3   7 451.519 120.576  16
  11   3   7 476.199 186.089  14
  11  -3   7 737.281 146.233  17
  11   3   7 597.291 149.519  17
  11   3   8 848.660 130.571  13
 -11  -5   8 421.055 91.6744   9
 -11  -5   8 552.324 122.770  21
 -11  -5   8 509.512 87.0630  10
 -11  -5   7 17.2768 92.3495   9
 -11  -5   7 98.1688 133.766  21
 -11  -5   7 14.8478 108.485  20
 -11  -5   7-25.2883 131.568  19
 -11  -5   7-36.5202 70.0193  10
 -11  -5   6 5792.02 404.299  21
 -11  -5   6 5609.02 409.817  20
 -11  -5   6 5271.38 507.238  19
 -11  -5   6 6541.27 395.582  10
 -11   5   5 14058.6 853.152  11
 -11  -5   5 13752.9 752.186  21
 -11  -5   5 13832.2 769.051  20
 -11  -5   5 14865.7 750.550  10
 -11   5   4 4495.53 443.164  25
 -11  -5   4 5751.48 388.768  21
 -11  -5   4 5009.39 393.020  20
  11   5  -3 14275.2 1463.31   5
 -11   5   3 15280.9 958.654  25
 -11   5   3 14743.9 933.462  11
 -11  -5   3 14281.4 805.072  21
 -11  -5   3 15443.3 844.703  20
  11   5  -3 15849.0 1215.52  18
  11   5  -2 10448.5 1171.80   5
 -11   5   2 9439.59 720.508  25
 -11   5   2 10212.5 701.665  11
 -11  -5   2 9990.18 605.001  20
 -11  -5   2 10637.7 1059.83   2
  11   5  -2 9308.71 912.930  18
  11  -5  -2 9576.00 1120.88   4
  11   5  -1 26504.7 1939.24   5
  11  -5  -1 27665.5 2075.03   4
 -11   5   1 27044.8 1424.82  11
 -11  -5   1 24044.6 1287.45  20
 -11  -5   1 25812.7 1871.16   2
  11   5   0 2115.03 543.253   5
 -11   5   0 1956.24 345.720  25
 -11  -5   0 1830.43 511.661   2
 -11   5   0 2207.35 287.339  11
  11  -5   0 2465.81 787.805   4
 -11   5  -1 140.432 219.779  25
 -11  -5  -1 108.740 298.359   2
 -11  -5  -1 495.339 309.909   1
 -11   5  -1 243.276 148.615  11
  11  -5   1 240.193 642.036   4
 -11  -5  -2 3349.42 602.777   1
 -11   5  -2 3120.45 372.498  25
 -11  -5  -2 3025.54 602.302   2
 -11   5  -3 13528.8 829.219  25
  11   5   4 1409.03 246.472  14
  11   5   5 13139.2 759.686  14
  11   5   6 6035.87 417.912  14
  11   5   7 9318.36 522.248  14
  11   5   7 9390.89 528.572  13
 -11  -7   7 564.039 90.1210   9
 -11  -7   6 8635.37 499.741  21
 -11  -7   6 9109.06 519.474  20
 -11   7   5 2121.73 247.102  11
 -11  -7   5 1866.77 185.966  21
 -11  -7   5 2373.98 216.131  20
 -11  -7   4 514.661 135.876  20
 -11   7   3 23290.4 1126.87  22
 -11   7   3 21832.8 1194.92  11
 -11  -7   3 21121.7 1086.74  20
 -11   7   2 2720.83 350.360  22
 -11   7   2 2644.10 296.332  11
 -11  -7   2 1718.90 196.466  20
 -11   7   1 29.5424 182.941  25
 -11   7   1-28.1524 146.470  11
 -11   7   0 10133.5 744.037  25
 -11   7   0 13335.6 758.775  11
 -11   7  -1 597.768 192.017  25
 -11   7  -1 1010.17 189.171  11
  11   7   2 28945.4 1352.99  13
 -11   7  -2 22798.4 1353.71  25
  11   7   3 4208.38 355.564  13
  11   7   4 3919.41 325.904  13
 -11   7  -4 4056.45 321.928  22
  11   7   5 418.429 117.023  14
  11   7   5 342.268 157.507  13
  11   7   6 49.7102 103.884  13
 -11   9   4 115.336 78.9213  11
 -11   9   3 44.0225 96.0867  11
 -11   9   2 720.312 183.275  22
 -11   9   2 294.635 112.415  11
 -11   9   1 16918.0 882.355  22
 -11   9   1 17163.8 909.430  11
 -11   9   0 325.762 113.633  11
 -11   9  -1 17324.5 835.025  22
 -11   9  -1 14997.9 814.631  11
  11   9   3 8928.54 494.216  12
 -12   0   9 21.2888 73.2818  27
 -12   0   9 49.5874 58.2464  10
 -12   0   8 29518.3 1482.46   7
 -12   0   8 31149.0 1495.36  27
 -12   0   8 29835.7 1476.73  10
 -12   0   7-35.9830 110.324  27
 -12   0   7-17.1183 103.916   7
 -12   0   7 170.257 107.489  10
 -12   0   6 76022.0 3624.23  27
 -12   0   6 77828.2 3616.12   7
 -12   0   6 71953.3 3696.59  19
 -12   0   6 77313.9 3628.81  10
 -12   0   5 21.4314 106.805  27
  12   0  -5 246.986 441.528   5
 -12   0   5 86.9045 199.402  26
 -12   0   5 139.925 118.874   7
 -12   0   5 35.1563 177.785  19
 -12   0   4 7616.42 488.815   7
 -12   0   4 6133.05 762.512  26
 -12   0   4 6784.21 577.989  19
 -12   0   3 139.105 111.917   7
 -12   0   3 36.2040 180.491  19
 -12   0   2 3751.82 316.670   7
 -12   0   2 3361.80 384.127  19
 -12   0   1-411.971 327.443  26
 -12   0   1 161.737 242.964   1
 -12   0   1-94.1816 135.767   7
 -12   0   1-33.5413 167.151  19
 -12   0   0 7353.62 832.254   1
 -12   0   0 7803.49 844.960  26
 -12   0   0 7567.77 498.911   7
 -12   0   0 8172.96 586.683  19
  12   0   1-448.160 541.892  15
 -12   0  -1 86.8261 260.814   1
  12   0   1 121.202 218.257  17
  12   0   2 38642.5 2333.55  15
 -12   0  -2 33681.0 2287.19   1
  12   0   2 36907.7 1805.38  17
  12   0   3-80.9075 480.969  15
 -12   0  -3-96.4872 374.167   1
  12   0   3 31.3657 215.878  17
  12   0   4 17391.8 935.428  17
  12   0   5 90.2469 193.934  17
  12   0   6-75.4136 150.943  16
  12   0   6-200.080 185.874  17
  12   0   7 11.5504 120.188  16
  12   0   8 32.8441 86.3375  14
 -12  -2   9 4548.72 264.577  27
 -12   2   9 4107.26 262.149  27
 -12  -2   9 3941.58 262.641  10
 -12  -2   8 3541.07 260.914  27
 -12   2   8 3466.90 263.939  27
 -12  -2   8 3432.88 263.005  10
 -12  -2   7 14451.1 848.419   9
 -12  -2   7 17129.5 860.005  27
 -12   2   7 16570.5 868.656  27
 -12  -2   7 16751.8 849.883   7
 -12   2   7 16359.0 861.941   7
 -12  -2   7 14999.0 872.347  21
 -12  -2   7 15005.5 913.623  19
 -12  -2   6 2747.05 247.231  27
 -12   2   6 2910.91 261.451  27
 -12   2   6 2227.50 236.824   7
 -12  -2   6 2470.80 234.880   7
 -12  -2   6 2750.21 296.513  21
 -12  -2   6 2569.43 326.040  19
 -12   2   6 2058.46 207.284  10
 -12  -2   5 13247.5 710.473  27
 -12   2   5 12391.7 715.804  27
 -12   2   5 12190.9 696.591   7
 -12  -2   5 12479.2 687.682   7
 -12  -2   5 12510.8 723.038  21
 -12  -2   5 12255.4 825.459  19
 -12   2   5 10933.4 664.820  10
  12   2  -4 1911.36 629.540   5
 -12   2   4 3409.81 291.052   7
 -12  -2   4 2472.42 255.103   7
 -12  -2   4 3669.51 554.838  26
 -12   2   4 3111.62 520.228  26
 -12  -2   4 3167.90 315.965  21
 -12  -2   3 9637.36 917.430  26
 -12   2   3 9134.04 913.493  26
 -12   2   3 9063.59 566.107   7
 -12  -2   3 9685.16 565.766   7
 -12  -2   3 8498.42 574.299  21
 -12  -2   3 8267.98 693.744  19
  12   2  -2 22966.8 1930.42   5
 -12  -2   2 25510.1 1633.15  26
 -12   2   2 22892.1 1607.64  26
 -12   2   2 21711.8 1171.54   7
 -12  -2   2 22948.3 1174.52   7
 -12   2   2 20952.6 1247.07  11
 -12  -2   2 22469.4 1324.64  19
 -12  -2   1 3608.30 545.888  26
 -12   2   1 3212.19 536.352  26
 -12   2   1 3062.16 287.168   7
 -12  -2   1 3521.61 293.448   7
 -12  -2   1 3482.29 634.086   1
 -12   2   1 3432.67 348.263  11
 -12  -2   1 2946.54 370.132  19
  12  -2  -1 3981.88 806.819   4
 -12  -2   0 1130.85 384.650   1
 -12  -2   0 633.922 301.258  26
 -12   2   0 572.572 276.611  26
 -12  -2   0 164.795 278.617   2
 -12   2   0 761.497 152.642   7
 -12  -2   0 811.002 157.033   7
 -12  -2   0 874.921 216.441  19
  12  -2   0 951.535 642.561   4
  12  -2   1 25951.3 1755.39  15
  12   2   1 27891.8 1849.67  15
 -12  -2  -1 23474.1 1795.94   1
 -12  -2  -1 21850.4 1726.62   2
 -12  -2  -1 26612.5 1761.58  26
 -12   2  -1 26463.4 1785.60  26
  12  -2   1 30510.9 2148.22   4
 -12  -2  -1 25615.9 1393.13  19
  12   2   1 27034.0 1320.37  17
  12  -2   1 25138.3 1301.57  17
  12  -2   2 7656.43 897.217  15
  12   2   2 8222.67 939.068  15
 -12   2  -2 6847.56 795.240   1
 -12  -2  -2 6896.52 844.506   1
  12  -2   2 8686.93 1179.09   4
  12   2   2 8725.38 526.270  17
  12  -2   2 7699.37 500.493  17
 -12   2  -3 23302.2 1648.31   1
  12   2   3 24401.2 1719.45  15
  12  -2   3 17985.1 1546.96  15
 -12  -2  -3 20160.8 1637.18   1
  12  -2   3 21896.7 1144.02  17
  12   2   3 23798.2 1164.25  17
  12  -2   4 1294.82 222.589  17
  12   2   4 1670.66 242.167  17
  12  -2   5 9334.85 550.919  17
  12   2   5 9210.38 563.607  17
  12   2   6 1661.23 209.405  16
  12  -2   6 1557.70 192.655  16
  12  -2   6 1044.08 186.036  17
  12   2   6 1048.45 195.755  17
  12   2   7 607.262 131.906  16
  12  -2   7 823.014 131.366  16
  12  -2   7 393.184 127.869  17
  12   2   7 602.816 140.118  17
  12   2   8 4133.04 260.830  14
 -12  -4   9 2247.99 149.622  10
 -12  -4   8 30.8051 58.3887   9
 -12  -4   8 11.3630 103.809  21
 -12  -4   8-60.0618 71.5798  10
 -12  -4   7 333.373 101.100   9
 -12  -4   7 292.853 75.3701  27
 -12  -4   7 262.407 136.801  21
 -12  -4   7 162.658 111.166  19
 -12  -4   7 406.450 111.012  10
 -12  -4   6 274.321 80.3206  27
 -12   4   6 68.6564 80.0838  27
 -12  -4   6 155.170 75.2876   7
 -12   4   6 51.3270 75.6886   7
 -12  -4   6 66.3127 146.009  21
 -12  -4   6 258.106 163.231  19
 -12  -4   6 98.5720 99.8887  10
 -12  -4   5 790.735 118.755  27
 -12   4   5 526.019 119.101  27
 -12   4   5 450.665 153.981  25
 -12   4   5 662.806 127.281   7
 -12  -4   5 779.762 120.437   7
 -12  -4   5 615.165 163.248  21
 -12  -4   5 617.173 176.276  20
 -12  -4   5 614.918 217.972  19
 -12  -4   4 43631.7 2001.71  27
 -12   4   4 40030.2 2008.39  27
 -12   4   4 43458.5 2007.16   7
 -12  -4   4 42581.6 1987.53   7
 -12   4   4 35889.9 2095.52  25
 -12   4   4 43354.4 2135.13  11
 -12  -4   4 39611.0 2014.79  21
 -12  -4   4 40376.4 2037.26  20
 -12  -4   4 38424.7 2191.03  19
  12   4  -3 18498.1 1656.24   5
 -12   4   3 15933.3 1238.96  26
 -12   4   3 17412.5 884.580   7
 -12  -4   3 18607.6 879.750   7
 -12   4   3 14410.1 998.942  25
 -12   4   3 17212.0 1006.96  11
 -12  -4   3 14377.4 874.325  21
 -12  -4   3 16182.0 908.958  20
  12   4  -3 14614.8 1183.98  18
  12   4  -2 31094.1 2339.94   5
 -12   4   2 31493.0 1991.60  26
 -12   4   2 30983.4 1580.31   7
 -12  -4   2 34381.5 1584.79   7
 -12   4   2 28864.6 1733.96  25
 -12   4   2 33751.8 1720.54  11
 -12  -4   2 28466.4 2045.83   2
  12   4  -1 5543.33 874.671   5
 -12   4   1 5227.71 630.107  26
 -12  -4   1 5747.04 748.302   2
 -12   4   1 5063.28 384.543   7
 -12  -4   1 6697.66 406.316   7
 -12   4   1 6305.30 502.201  11
 -12  -4   1 5660.43 522.575  19
  12   4  -1 6325.24 423.838  17
  12  -4  -1 6037.32 416.585  17
  12  -4  -1 5825.71 945.793   4
 -12  -4   0 29400.9 2103.09   2
  12   4   0 27601.7 2132.06   5
  12   4   0 32432.8 2057.81  15
 -12   4   0 26261.6 1909.80  26
  12  -4   0 34229.7 2405.46   4
 -12   4   0 29148.1 1554.28   7
 -12  -4   0 31131.0 1558.61   7
 -12   4   0 34475.6 1680.70  11
 -12  -4   0 31956.2 1721.61  19
 -12  -4   0 28803.7 2173.94   1
  12   4   0 34248.6 1563.07  17
  12  -4   0 32379.7 1550.79  17
  12   4   1 7170.36 850.202  15
 -12   4  -1 5706.46 675.700  26
 -12   4  -1 6249.53 406.999   7
 -12  -4  -1 5985.44 401.250   7
 -12   4  -1 7104.96 485.457  11
 -12  -4  -1 5013.78 748.450   2
 -12  -4  -1 5144.95 754.764   1
  12  -4   1 6350.92 1073.64   4
  12  -4   1 6579.22 419.766  17
  12   4   1 7049.29 437.934  17
 -12   4  -2 14244.9 940.962  25
 -12   4  -2 14879.1 805.206   7
 -12  -4  -2 15105.9 801.621   7
  12  -4   2 15434.4 800.614  17
  12   4   2 15275.1 812.836  17
 -12   4  -3 6351.85 523.223  25
  12  -4   3 6809.50 425.292  17
  12   4   3 6760.56 437.611  17
  12  -4   4 2732.69 248.056  17
  12   4   4 3164.88 265.568  17
  12   4   5 62.0398 124.553  16
  12  -4   5-42.4408 110.027  16
  12  -4   5 125.397 120.926  17
  12   4   5-21.3726 132.030  17
  12   4   6 5985.77 407.663  14
  12   4   7 8478.51 474.032  14
  12   4   7 8335.99 474.308  13
 -12  -6   7 282.983 60.0649  10
 -12  -6   6 2106.75 200.960  21
 -12  -6   6 2756.91 222.580  20
 -12  -6   6 2546.06 275.743  19
 -12  -6   6 2441.06 182.396  10
 -12  -6   5 2684.08 233.683  21
 -12  -6   5 2501.62 240.458  20
 -12  -6   5 3185.41 223.446  10
 -12   6   4-24.6994 151.451  25
 -12  -6   4-31.9157 112.426  20
 -12  -6   4-38.3189 76.7505  10
 -12   6   3 17228.2 1079.75  25
 -12   6   3 21260.1 1025.45  22
 -12   6   3 18985.0 1089.71  11
 -12  -6   3 18139.6 991.520  20
 -12   6   2-126.740 228.268  25
 -12   6   2 311.939 168.643  11
 -12   6   1 17514.0 1112.72  25
 -12   6   1 20257.3 1096.42  11
 -12   6   0 2162.77 332.563  25
 -12   6   0 2533.01 284.034  11
 -12  -6   0 2883.64 322.920  19
 -12   6  -1 1162.41 250.569  25
 -12   6  -1 1344.79 205.117  11
 -12   6  -2 4744.20 417.909  25
 -12   6  -3 1695.16 217.650  25
  12   6   4 1026.41 161.670  14
  12   6   4 905.940 217.696  13
  12   6   5 902.456 149.383  14
  12   6   5 1028.45 188.739  13
  12   6   6 61.5920 113.457  13
 -12  -8   4 2260.37 241.138  19
 -12   8   3 69.6921 103.635  11
 -12  -8   3 89.8724 121.720  19
 -12   8   2 4572.30 336.990  22
 -12   8   2 4235.02 334.968  11
 -12  -8   2 4497.74 375.471  19
 -12   8   1 15634.2 791.256  22
 -12   8   1 14717.6 804.617  11
 -12  -8   1 12797.9 798.385  19
 -12   8   0 12841.3 717.637  11
 -12   8  -1 6292.20 399.911  22
 -12   8  -1 5272.15 350.074  11
 -12   8  -2 4702.14 334.374  22
 -13  -1   9 2350.62 156.090  27
 -13   1   9 2040.51 151.798  27
 -13  -1   9 1851.92 137.881  10
 -13  -1   8 2479.54 192.052  27
 -13   1   8 2137.77 187.983  27
 -13  -1   8 1967.55 177.655  10
 -13  -1   7 6659.74 420.952  27
 -13   1   7 7653.32 440.393  27
 -13  -1   7 6318.92 411.385   7
 -13   1   7 6188.90 393.827  10
 -13  -1   7 6977.40 428.910  10
 -13  -1   6 21356.5 1128.81  27
 -13  -1   6 21662.2 1122.01   7
 -13  -1   6 21299.7 1211.10  19
 -13   1   6 21997.9 1117.54  10
 -13  -1   6 22117.8 1138.74  10
 -13  -1   5 3049.24 281.121  27
 -13   1   5 3169.58 283.177   7
 -13  -1   5 2792.96 261.648   7
 -13  -1   5 3287.83 363.738  19
  13   1  -4 3776.12 802.407   5
 -13   1   4 5404.10 382.543   7
 -13  -1   4 5268.60 373.450   7
 -13  -1   4 4244.43 615.418  26
 -13   1   4 4553.39 636.926  26
 -13   1   4 4012.52 436.236  19
 -13  -1   3 3398.45 544.964  26
 -13   1   3 3749.62 588.033  26
 -13   1   3 3685.26 310.361   7
 -13  -1   3 3476.46 302.989   7
 -13   1   3 3366.62 379.295  19
 -13  -1   3 3492.16 399.655  19
 -13   1   2 6691.89 760.721  26
 -13  -1   2 5451.49 698.285  26
 -13   1   2 5834.41 426.764   7
 -13  -1   2 6208.93 426.456   7
 -13  -1   2 6366.77 533.646  19
 -13   1   2 5849.84 509.403  19
 -13  -1   1 2387.87 470.127  26
 -13   1   1 2699.51 496.743  26
 -13   1   1 3353.18 295.035   7
 -13  -1   1 2998.14 282.139   7
 -13  -1   1 3000.15 348.160  19
 -13  -1   0 1027.57 320.320  26
 -13   1   0 1581.45 400.087  26
 -13   1   0 1211.28 188.899   7
 -13  -1   0 1111.23 178.137   7
 -13  -1   0 1685.81 257.356  19
 -13  -1   0 1286.54 394.656   1
  13  -1   0 1408.65 259.209  17
  13  -1   1 24846.3 1778.57  15
  13   1   1 28257.3 1856.12  15
 -13  -1  -1 22584.4 1754.24   1
 -13   1  -1 23974.1 1713.69   1
 -13  -1  -1 26814.4 1802.71  26
 -13   1  -1 27813.2 1826.03  26
 -13   1  -1 25253.4 1304.74   7
 -13  -1  -1 26552.1 1313.94   7
 -13  -1  -1 25452.6 1359.46  19
  13  -1   1 23974.5 1279.68  17
  13  -1   2 13804.6 1196.09  15
  13   1   2 12040.6 1179.61  15
 -13  -1  -2 12701.5 1174.92   1
 -13  -1  -2 13455.2 1172.60  26
 -13   1  -2 13045.9 1167.60  26
 -13   1  -2 13060.3 1145.82   1
  13  -1   2 13379.0 741.983  17
  13  -1   3 8721.25 550.947  17
  13   1   3 9489.35 566.293  17
  13  -1   4 39861.7 1948.62  17
  13   1   4 40832.6 1958.54  17
  13   1   5 3101.69 275.755  17
  13  -1   5 2778.61 263.397  17
  13  -1   6 2345.41 221.207  17
  13   1   6 2095.66 218.041  17
  13  -1   6 2538.52 218.762  16
  13   1   7 134.477 89.9165  16
  13  -1   7 70.7312 83.8493  16
  13  -1   7 234.164 101.423  17
  13   1   7 343.169 105.215  17
 -13  -3   8 21.7135 49.1326  27
 -13   3   8 144.232 55.9548  27
 -13  -3   8 92.0062 70.0875  10
 -13  -3   7 1116.32 136.511   9
 -13  -3   7 1330.05 137.690  27
 -13   3   7 1346.04 142.514  27
 -13  -3   7 1085.95 130.188   7
 -13   3   7 909.340 134.208   7
 -13  -3   7 1274.74 179.514  19
 -13  -3   7 1026.08 147.808  10
 -13  -3   6-122.446 98.7246  27
 -13   3   6-131.706 114.926  27
 -13  -3   6-25.6336 79.3947   7
 -13   3   6 27.5629 84.5260   7
 -13  -3   6 149.488 146.186  21
 -13  -3   6 28.0948 131.207  19
 -13  -3   6 97.2425 95.3379  10
 -13  -3   5 20039.1 972.153  27
 -13   3   5 19282.0 976.577  27
 -13   3   5 18695.9 964.638   7
 -13  -3   5 20156.5 964.192   7
 -13  -3   5 16750.0 976.764  21
 -13  -3   5 20923.2 1129.11  19
 -13  -3   4 2042.56 215.827  27
 -13   3   4 1914.32 221.477  27
 -13   3   4 2018.26 209.717   7
 -13  -3   4 2119.81 206.419   7
 -13   3   4 2091.75 300.945  25
 -13  -3   4 1709.52 235.132  21
 -13  -3   4 1873.76 302.418  19
 -13   3   3 1592.68 314.989  25
 -13   3   3 1553.91 190.338   7
 -13  -3   3 1885.19 198.540   7
 -13  -3   3 1773.48 312.439  19
 -13  -3   2 49383.1 2757.78  26
 -13   3   2 42774.8 2696.04  26
 -13   3   2 46691.3 2282.88   7
 -13  -3   2 49987.9 2287.63   7
 -13  -3   2 47024.6 2448.32  19
  13   3  -1 2636.81 645.525   5
 -13  -3   1 1729.68 431.131  26
 -13   3   1 1939.07 458.863  26
 -13   3   1 2692.09 247.075   7
 -13  -3   1 2432.25 236.947   7
 -13  -3   1 2043.45 310.576  19
  13  -3  -1 2937.89 742.763   4
  13  -3   0 21307.5 1582.68  15
  13   3   0 24176.4 1667.38  15
  13   3   0 17607.3 1702.80   5
 -13  -3   0 23820.1 1586.79  26
 -13   3   0 19286.8 1508.02  26
  13  -3   0 22327.1 1890.54   4
 -13   3   0 20786.2 1128.19   7
 -13  -3   0 22332.1 1135.27   7
 -13  -3   0 20827.8 1235.75  19
  13   3   0 24061.7 1141.89  17
  13  -3   0 22510.4 1123.72  17
 -13  -3   0 19991.9 1632.80   1
 -13   3  -1 3466.42 284.286   7
 -13  -3  -1 4007.40 293.492   7
  13  -3   1 3637.88 856.639   4
  13   3   1 4092.76 332.022  17
  13  -3   1 3708.35 319.326  17
 -13  -3  -1 4103.06 637.378   1
 -13   3  -2 3012.65 249.248   7
 -13  -3  -2 2853.33 241.879   7
  13  -3   2 2974.77 269.431  17
  13   3   2 3015.54 284.312  17
  13  -3   3 6788.82 432.919  17
  13   3   3 7013.50 444.530  17
  13  -3   4 397.861 151.067  17
  13   3   4 589.056 173.209  17
  13  -3   5 3397.17 264.938  17
  13   3   5 3905.64 278.602  17
  13   3   5 3135.44 274.725  16
  13  -3   5 3708.82 269.686  16
  13   3   6 2254.30 192.460  16
  13  -3   6 2309.91 184.251  16
  13   3   6 2149.37 220.388  14
  13  -3   6 2002.57 178.020  17
  13   3   6 2193.50 188.678  17
  13   3   7 2581.94 185.889  14
  13   3   7 1925.13 176.033  13
 -13  -5   7 92.6175 59.6731   9
 -13  -5   7 70.8430 55.9897  10
 -13  -5   6-11.4662 104.285  21
 -13  -5   6-22.3711 130.134  19
 -13  -5   6 76.1738 69.9893  10
 -13  -5   5 717.570 145.953  21
 -13  -5   5 880.240 132.866  10
 -13   5   4 121.359 141.529  25
 -13  -5   4 255.303 122.600  21
 -13  -5   4 296.474 176.358  19
 -13   5   3 5800.87 492.411  25
 -13   5   3 5754.14 427.624  22
 -13   5   3 6611.06 482.289  11
 -13  -5   3 5519.20 507.643  19
 -13   5   2 8703.32 672.588  25
 -13   5   2 9889.40 647.944  11
 -13  -5   2 9997.15 696.971  19
 -13   5   1 25512.1 1386.46  11
 -13  -5   1 26285.1 1437.70  19
 -13   5   0 5608.16 522.091  25
 -13   5   0 6659.67 472.743  11
 -13  -5   0 6618.40 495.337  19
 -13   5  -1 52673.3 2654.29  25
 -13   5  -2 5200.77 445.990  25
 -13   5  -3 42.4831 131.552  25
  13   5   4 1683.61 190.749  14
  13   5   5 1143.51 153.103  14
  13   5   6 100.149 102.700  13
 -13  -7   5 1330.61 166.721  19
 -13  -7   4 2819.94 274.605  19
 -13   7   3 1751.93 212.635  11
 -13  -7   3 1828.63 236.961  19
 -13   7   2 992.587 195.781  25
 -13   7   2 1138.31 207.753  22
 -13   7   2 964.228 166.484  11
 -13  -7   2 1144.63 189.514  19
 -13   7   1 4945.30 420.487  25
 -13   7   1 6675.45 427.997  22
 -13   7   1 6157.72 411.386  11
 -13  -7   1 5191.80 405.414  19
 -13   7   0 511.877 176.536  25
 -13   7   0 482.188 215.303  22
 -13   7   0 377.723 121.574  11
 -13   7  -1 192.267 143.682  25
  13   7   3 1630.08 172.664  13
 -13   7  -3 2207.76 220.812  22
 -14   0   8 55636.0 2600.00  27
 -14   0   7-63.2014 88.3878  27
 -14   0   7-69.7469 81.9109   7
 -14   0   7 20.9909 68.1309  10
 -14   0   6 14668.5 773.357  27
 -14   0   6 14104.9 761.143   7
 -14   0   6 13674.6 755.463  10
 -14   0   5 53.4443 111.466  27
 -14   0   5 131.722 120.369   7
 -14   0   5 84.4245 142.344  19
 -14   0   4 41925.7 2053.29   7
 -14   0   3 93.4514 115.754   7
 -14   0   3-32.7509 158.129  19
 -14   0   2 5290.20 379.627   7
 -14   0   2 4777.24 448.844  19
 -14   0   1 86.9502 213.254  26
 -14   0   1-56.6262 113.398   7
 -14   0   1 154.000 158.004  19
 -14   0   0-55.3623 114.302   7
  14   0   0-45.9456 215.790  17
 -14   0  -1-17.8284 97.7746   7
  14   0   1 14.9482 196.577  17
 -14   0  -2 15614.0 827.305   7
  14   0   2 14480.6 813.443  17
  14   0   3 13.4283 182.257  17
  14   0   4 5709.82 380.136  17
  14   0   6 18864.2 934.940  16
 -14   0  -7 24.1503 36.2877   7
 -14  -2   8 633.764 83.2691  27
 -14   2   8 781.150 86.8380  27
 -14  -2   8 567.904 81.2744  10
 -14  -2   7 2264.30 184.180   7
 -14   2   7 2173.14 185.448   7
 -14  -2   7 2533.74 192.802  27
 -14   2   7 2368.15 193.435  27
 -14  -2   7 2264.30 189.676  10
 -14  -2   6 1247.81 148.222  27
 -14   2   6 1191.43 154.072  27
 -14  -2   6 1097.09 145.418   7
 -14   2   6 1118.99 146.212   7
 -14  -2   6 1000.82 182.105  19
 -14  -2   6 1064.94 152.212  10
 -14  -2   5 10699.0 602.483  27
 -14   2   5 10430.3 609.250  27
 -14   2   5 9557.22 588.239   7
 -14  -2   5 11173.4 598.552   7
 -14  -2   5 10047.7 688.891  19
 -14  -2   4 4009.04 312.120  27
 -14   2   4 3763.13 310.049  27
 -14   2   4 4255.77 307.758   7
 -14  -2   4 3843.17 295.889   7
 -14   2   4 3214.53 366.095  25
 -14  -2   4 3462.36 376.178  19
 -14   2   3 16389.0 891.346   7
 -14  -2   3 17275.2 893.692   7
 -14  -2   3 15195.9 998.050  19
 -14   2   2 1303.36 178.549   7
 -14  -2   2 1391.04 180.233   7
 -14  -2   2 1277.93 249.662  19
 -14   2   1 15015.1 813.604   7
 -14  -2   1 14568.6 807.276   7
 -14  -2   1 14373.2 906.317  19
 -14   2   0 7388.19 489.088   7
 -14  -2   0 7679.38 491.922   7
 -14  -2   0 8449.45 574.263  19
  14   2   0 8297.44 514.531  17
  14  -2   0 7986.49 499.411  17
 -14   2  -1 1702.09 187.833   7
 -14  -2  -1 1602.81 181.908   7
  14   2   1 1227.97 232.972  17
  14  -2   1 1346.39 215.969  17
 -14   2  -2 4548.63 320.881   7
 -14  -2  -2 4348.00 312.270   7
  14  -2   2 3913.11 320.482  17
  14   2   2 4160.45 339.575  17
 -14   2  -3 4504.99 315.209   7
 -14  -2  -3 4404.75 310.125   7
  14  -2   3 4347.94 318.018  17
  14   2   3 4440.77 331.694  17
  14  -2   4 3764.52 284.985  17
  14   2   4 3834.60 298.913  17
  14  -2   5 5278.78 341.145  17
  14   2   5 5454.47 349.847  17
  14   2   5 5521.84 355.170  16
  14  -2   5 5723.47 348.093  16
 -14   2  -6 853.623 92.9286   7
 -14  -2  -6 791.480 90.6243   7
 -14  -4   7 39.4419 50.7595  10
 -14  -4   6 1544.23 155.024   9
 -14  -4   6 1531.24 126.853  27
 -14  -4   6 1877.35 214.050  19
 -14  -4   6 1677.28 160.909  10
 -14  -4   5 2385.91 187.800  27
 -14  -4   5 2534.11 189.098   7
 -14  -4   5 2880.54 236.387  10
 -14  -4   4 2545.13 198.332  27
 -14   4   4 1807.79 184.315  27
 -14   4   4 2331.03 197.973   7
 -14  -4   4 2519.60 192.652   7
 -14   4   4 2341.79 267.160  25
 -14  -4   4 3018.66 321.713  19
 -14  -4   3 152.297 79.2512  27
 -14   4   3 202.963 84.4087  27
 -14   4   3 263.274 186.677  25
 -14   4   3 233.308 85.1270   7
 -14  -4   3 282.517 85.4002   7
 -14  -4   3 375.387 178.166  19
 -14   4   2 11477.6 645.235   7
 -14  -4   2 12384.2 649.746   7
 -14   4   2 10923.0 784.723  25
 -14  -4   2 12492.3 787.394  19
  14   4  -2 11674.0 649.571  17
  14  -4  -2 12514.3 654.467  17
 -14   4   1 9856.53 576.788   7
 -14  -4   1 10030.0 575.230   7
 -14  -4   1 11856.6 721.395  19
  14   4  -1 10533.5 589.300  17
  14  -4  -1 11236.5 594.446  17
 -14   4   0 7842.29 614.551  25
 -14   4   0 7838.98 455.795   7
 -14  -4   0 7614.53 449.265   7
 -14  -4   0 8217.96 546.680  19
  14  -4   0 7700.19 468.909  17
  14   4   0 7587.08 467.461  17
 -14   4  -1 8598.54 643.359  25
 -14   4  -1 9206.19 505.510   7
 -14  -4  -1 8203.40 491.783   7
  14  -4   1 9146.81 511.918  17
  14   4   1 9226.81 515.806  17
 -14   4  -2 9181.68 628.581  25
 -14   4  -2 8819.51 496.882   7
 -14  -4  -2 8432.94 490.644   7
  14  -4   2 8893.12 501.835  17
  14   4   2 9726.31 512.207  17
  14   4   3 234.303 131.544  14
 -14   4  -3 302.998 149.850  25
 -14  -4  -3 444.200 83.6534   7
  14  -4   3 323.562 126.245  17
  14   4   4 57.0432 117.887  14
 -14  -4  -4 7.77354 52.2172   7
  14   4   5 360.993 107.691  14
  14   4   6 2244.88 170.515  13
 -14  -6   6 2928.01 184.740   9
 -14  -6   5 161.308 95.8954  19
 -14  -6   5-6.21239 43.7703  10
 -14  -6   4 3861.32 307.567  19
 -14  -6   4 3094.74 215.719  10
 -14   6   3 1428.48 202.347  25
 -14  -6   3 1844.42 221.752  19
 -14   6   2 621.312 183.930  25
 -14   6   2 589.427 182.539  22
 -14  -6   2 728.133 159.394  19
 -14   6   1 12479.2 777.519  25
 -14  -6   1 13595.4 756.226  19
 -14   6   0-22.4654 141.822  25
 -14   6  -1 12287.8 723.114  25
 -14   6  -2 833.209 151.819  25
  14   6   3 1315.30 155.878  13
  14   6   4 2649.38 194.143  13
 -15  -1   7 1715.60 144.239   7
 -15   1   7 1459.55 141.489   7
 -15  -1   7 1717.83 146.312  27
 -15   1   7 2063.69 155.476  27
 -15  -1   7 1786.77 142.591  10
 -15  -1   6 4252.43 274.913  27
 -15   1   6 3579.48 265.657  27
 -15  -1   6 4337.32 272.043   7
 -15   1   6 3601.72 263.618   7
 -15  -1   6 3734.77 264.553  10
 -15  -1   5 3902.14 276.872  27
 -15   1   5 3538.39 267.139   7
 -15  -1   5 3941.36 270.543   7
 -15  -1   5 3649.67 327.502  19
 -15   1   5 3059.28 240.826  10
 -15  -1   4 22792.1 1123.52  27
 -15   1   4 23213.5 1111.21   7
 -15  -1   4 22347.6 1102.96   7
 -15  -1   4 20572.3 1186.73  19
 -15   1   3 8436.62 513.959   7
 -15  -1   3 8536.24 513.294   7
 -15  -1   3 8407.67 602.166  19
 -15   1   2 14308.8 810.307   7
 -15  -1   2 16263.7 824.259   7
 -15  -1   2 14110.0 900.271  19
 -15   1   1 1753.57 203.069   7
 -15  -1   1 1568.62 191.718   7
 -15  -1   1 2263.34 273.008  19
  15   1  -1 2110.93 262.576  17
  15  -1  -1 1792.73 247.056  17
 -15   1   0 277.739 106.723   7
 -15  -1   0 239.519 107.952   7
  15   1   0 280.168 195.872  17
  15  -1   0 335.921 187.912  17
 -15   1  -1 7854.15 479.252   7
 -15  -1  -1 7391.06 471.194   7
  15  -1   1 7844.39 481.542  17
  15   1   1 8234.91 494.733  17
 -15   1  -2 113.534 97.6987   7
 -15  -1  -2 14.0249 83.4002   7
  15  -1   2 11.9198 157.785  17
  15   1   2 24.9818 164.632  17
 -15   1  -3 2149.14 191.746   7
 -15  -1  -3 2429.33 199.268   7
  15  -1   3 2014.15 215.480  17
  15   1   3 2158.25 220.924  17
 -15   1  -4 9064.16 511.653   7
 -15  -1  -4 9406.90 515.739   7
  15  -1   4 9544.06 518.899  17
  15   1   4 9771.36 525.472  17
 -15   1  -5 4407.80 263.586   7
 -15  -1  -5 4549.54 265.044   7
  15  -1   5 4159.77 271.767  17
  15   1   5 4478.42 281.049  17
  15   1   5 3976.70 277.619  16
  15  -1   5 4293.63 276.136  16
 -15   1  -6 5697.10 296.204   7
 -15  -1  -6 5563.30 295.593   7
 -15  -3   6 153.398 56.3852  27
 -15   3   6 134.536 60.1477  27
 -15  -3   6 161.573 60.3164   7
 -15   3   6 72.2465 52.4097   7
 -15  -3   6 174.490 88.2945  19
 -15  -3   6 184.031 74.9095  10
 -15  -3   5 10557.5 531.124  27
 -15   3   5 9104.51 522.191  27
 -15   3   5 9037.73 517.183   7
 -15  -3   5 9937.10 523.245   7
 -15  -3   5 10036.6 548.949  10
 -15  -3   4 47.8581 69.6977  27
 -15   3   4 135.800 79.4797  27
 -15   3   4 181.698 129.883  25
 -15   3   4 33.9202 67.3208   7
 -15  -3   4 100.080 74.7848   7
 -15  -3   4 100.004 137.161  19
 -15  -3   3 9293.17 500.636  27
 -15   3   3 8313.67 493.912  27
 -15   3   3 7781.91 476.350   7
 -15  -3   3 8681.87 484.508   7
 -15   3   3 7737.74 575.867  25
 -15  -3   3 8548.46 591.764  19
 -15   3   2 2558.54 219.667   7
 -15  -3   2 2976.56 224.665   7
 -15   3   2 2315.17 322.831  25
 -15  -3   2 2746.67 299.083  19
  15   3  -2 2580.18 257.446  17
  15  -3  -2 2408.80 247.311  17
 -15   3   1 13.1989 75.9435   7
 -15  -3   1 12.7264 73.2266   7
 -15  -3   1-99.8733 126.259  19
  15   3  -1-197.032 183.956  17
  15  -3  -1-275.791 188.191  17
 -15   3   0 46073.5 2295.29   7
 -15  -3   0 47042.6 2292.21   7
 -15  -3   0 48220.2 2361.67  19
  15  -3   0 49744.3 2289.76  17
  15   3   0 50259.4 2296.09  17
 -15   3  -1 3693.44 266.771   7
 -15  -3  -1 3734.51 264.308   7
  15  -3   1 3565.33 281.856  17
  15   3   1 4127.18 295.439  17
 -15   3  -2 9177.77 608.571  25
 -15   3  -2 8330.49 482.826   7
 -15  -3  -2 8439.56 480.895   7
  15  -3   2 8535.51 485.585  17
  15   3   2 9162.12 495.537  17
 -15   3  -3 1313.48 200.164  25
 -15   3  -3 1183.13 128.762   7
 -15  -3  -3 1258.53 131.063   7
  15  -3   3 1258.73 159.574  17
  15   3   3 1582.62 168.352  17
 -15   3  -4 2616.36 183.323   7
 -15  -3  -4 3210.36 196.699   7
  15  -3   4 2845.30 207.827  17
  15   3   4 3159.57 211.962  17
  15   3   4 2670.92 214.335  16
  15  -3   4 2968.60 211.001  16
  15   3   5 4452.88 293.158  14
 -15  -3  -5 5705.40 278.462   7
 -15  -5   5-14.3556 46.5807  10
 -15  -5   4 72.2797 109.741  19
 -15  -5   4 82.0242 60.2942  10
 -15   5   3 1271.22 194.249  25
 -15  -5   3 2025.86 218.318  19
 -15   5   2 239.703 152.385  25
 -15  -5   2 571.471 136.986  19
 -15  -5   1 8413.17 519.455  19
 -15   5   0 22923.0 1229.27  25
 -15   5  -1 20249.5 1087.62  25
 -15   5  -2 2297.00 229.257  25
  15   5   3 5138.04 311.106  13
 -16   0   7 5.52888 36.8258  27
 -16   0   6 1692.33 145.378  27
 -16   0   6 1544.94 135.789   7
 -16   0   5 44.2516 66.4650  27
 -16   0   5 93.0135 71.6958   7
 -16   0   5-36.5884 58.8268  10
 -16   0   4 2681.04 227.866  27
 -16   0   4 2867.78 224.236   7
 -16   0   3-26.5821 90.0206   7
 -16   0   2 26873.5 1343.65   7
  16   0  -2 27156.0 1336.53  17
 -16   0   1-98.4102 100.648   7
  16   0  -1-144.921 164.322  17
 -16   0   0 3420.57 259.678   7
  16   0   0 3435.59 284.902  17
 -16   0  -1-102.965 82.2442   7
  16   0   1-278.068 157.422  17
 -16   0  -2 3929.62 267.261   7
  16   0   2 3768.28 283.457  17
 -16   0  -3 39.1153 59.3823   7
 -16   0  -4 575.022 83.6684   7
 -16   0  -5-30.3040 36.4051   7
 -16  -2   6 590.407 73.6018  27
 -16   2   6 354.450 67.2233  27
 -16  -2   6 494.900 68.2898   7
 -16   2   6 408.314 66.1839   7
 -16  -2   6 589.038 78.1604  10
 -16  -2   5 6578.39 352.028  27
 -16   2   5 6129.62 350.117  27
 -16   2   5 5485.24 339.193   7
 -16  -2   5 5934.00 341.246   7
 -16  -2   5 5829.54 351.459  10
 -16  -2   4 966.502 121.894  27
 -16   2   4 856.156 118.189  27
 -16   2   4 873.551 115.332   7
 -16  -2   4 831.333 110.363   7
 -16  -2   4 631.740 144.256  19
 -16  -2   3 5887.20 367.186  27
 -16   2   3 6550.87 381.592  27
 -16   2   3 6048.37 361.239   7
 -16  -2   3 5234.63 349.131   7
 -16   2   3 5287.28 431.814  25
 -16  -2   3 6267.85 436.316  19
  16   2  -3 5998.01 375.571  17
  16  -2  -3 5724.74 366.605  17
 -16   2   2 3550.19 248.378   7
 -16  -2   2 3342.28 243.682   7
 -16   2   2 3567.24 357.810  25
 -16  -2   2 3053.74 292.663  19
  16   2  -2 3266.23 269.492  17
  16  -2  -2 2720.27 253.512  17
 -16   2   1 7427.43 446.362   7
 -16  -2   1 7601.78 446.534   7
  16   2  -1 8600.36 467.954  17
  16  -2  -1 7239.71 449.275  17
 -16  -2   0 1680.45 160.222   7
 -16   2   0 1487.34 154.403   7
  16  -2   0 1313.07 188.133  17
  16   2   0 1144.21 189.745  17
 -16   2  -1 3235.49 232.125   7
 -16  -2  -1 3402.13 237.042   7
  16  -2   1 2990.07 245.490  17
  16   2   1 2959.78 252.647  17
 -16   2  -2 6159.84 377.071   7
 -16  -2  -2 7005.79 385.740   7
  16  -2   2 6369.16 384.384  17
  16   2   2 6910.21 394.816  17
 -16   2  -3 3601.52 298.705  25
 -16   2  -3 3615.95 235.485   7
 -16  -2  -3 3867.10 239.197   7
  16  -2   3 3285.36 243.606  17
  16   2   3 4157.85 255.754  17
 -16   2  -4 133.137 50.1461   7
 -16  -2  -4 235.012 58.3150   7
 -16  -4   5 1158.40 105.523  10
 -16  -4   4-59.5093 80.5681  19
 -16  -4   4 84.7243 60.1413  10
 -16   4   3 32.0043 106.724  25
 -16  -4   3 198.319 98.3996  19
 -16  -4   2 3030.61 191.201  27
 -16  -4   2 2660.55 181.753   7
 -16   4   2 3124.40 287.932  25
 -16  -4   2 3213.73 258.105  19
 -16  -4   1 12362.3 612.695  27
 -16  -4   1 11938.8 607.248   7
 -16   4   0 62.9897 139.864  25
 -16  -4   0-59.2855 68.3391   7
 -16   4  -1 671.905 169.192  25
 -16  -4  -1 851.884 84.5563   7
 -17  -1   5 580.298 76.0944  27
 -17   1   5 541.816 71.1440  27
 -17   1   5 301.720 61.0560   7
 -17  -1   5 338.693 61.5051   7
 -17  -1   5 483.680 64.8953  10
 -17  -1   4 15054.8 727.641  27
 -17   1   4 15566.3 730.777  27
 -17   1   4 13292.5 715.450   7
 -17  -1   4 14620.4 719.835   7
 -17  -1   4 12646.1 715.437  10
  17   1  -4 15022.4 720.253  17
  17  -1  -4 14701.4 716.588  17
 -17  -1   3 1056.36 118.680  27
 -17   1   3 891.032 116.809  27
 -17   1   3 775.005 155.141  25
 -17   1   3 818.860 108.893   7
 -17  -1   3 683.674 100.612   7
  17   1  -3 754.928 144.470  17
  17  -1  -3 740.154 141.088  17
 -17   1   2 10678.0 569.188   7
 -17  -1   2 10598.7 566.526   7
 -17   1   2 10079.2 646.461  25
  17   1  -2 11356.5 576.131  17
  17  -1  -2 10414.5 568.573  17
 -17   1   1 13727.6 754.156   7
 -17  -1   1 15375.6 761.350   7
  17  -1  -1 15365.6 759.198  17
  17   1  -1 14995.5 759.528  17
 -17   1   0 3445.07 234.719   7
 -17  -1   0 3448.43 231.838   7
  17  -1   0 3137.94 245.132  17
  17   1   0 3047.25 246.389  17
 -17   1  -1 3926.05 248.877   7
 -17  -1  -1 4007.65 249.223   7
  17  -1   1 3632.66 257.115  17
  17   1   1 3774.67 262.382  17
 -17   1  -2 1140.62 111.384   7
 -17  -1  -2 1137.90 113.598   7
  17  -1   2 992.313 129.408  17
  17   1   2 1154.88 136.946  17
 -17  -1  -3 975.920 90.7365   7
 -17   1  -3 794.187 83.2915   7
 -17  -3   4 4640.26 266.401  10
 -17  -3   3 4615.62 245.745  27
 -17   3   3 4253.99 245.878  27
 -17  -3   3 4030.42 238.884   7
 -17  -3   2 219.789 54.6960  27
 -17   3   2 222.947 61.1556  27
 -17   3   2 146.595 116.997  25
 -17   3   2 216.671 53.0126   7
 -17  -3   2 368.258 62.5996   7
 -17  -3   1 337.227 62.6710  27
 -17   3   1 185.111 58.6876  27
 -17   3   1 205.079 56.5199   7
 -17  -3   1 315.923 62.3288   7
 -17   3   0 142.644 117.354  25
 -17   3   0 266.514 58.1865   7
 -17  -3   0 297.877 59.9096   7
 -17  -3  -1 1926.99 134.979   7
 -18   0   4 1388.19 101.594  27
 -18   0   4 1264.13 97.3144   7
 -18   0   3-12.9763 43.2219  27
 -18   0   3 53.3734 44.5415   7
 -18   0   2 7033.46 363.397  27
 -18   0   2 6183.03 351.567   7
 -18   0   1-61.0936 60.0911   7
 -18   0   0 14679.0 720.892   7
 -18   0  -1-16.9899 42.2510   7
 -18   0  -2 21.5931 31.5690   7
 -18  -2   3 4768.97 258.620  10
 -18  -2   2 2136.56 132.499  27
 -18   2   2 1878.15 131.488  27
 -18   2   2 1908.19 127.947   7
 -18  -2   2 1752.91 125.925   7
 -18  -2   1 4289.39 243.927  27
 -18   2   1 4607.78 248.230  27
 -18   2   1 4116.24 237.957   7
 -18  -2   1 4432.44 240.469   7
 -18  -2   0 264.692 53.8058  27
 -18   2   0 140.992 44.4963   7
 -18  -2   0 235.496 49.4834   7
   0   0   0    0.00    0.00   0
TITL hpd772_auto in C2/c
REM C2/c (#15 in standard setting)
CELL 1.54184  14.787652   9.928680   9.522982  90.0000  95.2328  90.0000
ZERR   13.00   0.000571   0.000416   0.000342   0.0000   0.0035   0.0000
LATT  7
SYMM -x, y,-z+1/2
SFAC C H N O F S Zn
UNIT 13.00 13.00 13.00 13.00 13.00 13.00 13.00
REM  CrysAlisPro recorded range (K): Min=100.0; max=100.1; aver:100.0
TEMP -173
SIZE 0.03 0.05 0.10
TREF
HKLF 4
END
;
_shelx_hkl_checksum     61853
_shelx_res_file
;
TITL hpd772_auto_a.res in C2/c
    hpd772_auto.res
    created by SHELXL-2018/3 at 14:14:27 on 04-Jan-2024
REM Old TITL hpd772_auto in C2/c
REM SHELXT solution in C2/c: R1 0.099, Rweak 0.013, Alpha 0.016
REM <I/s> 0.389 for 81 systematic absences, Orientation as input
REM Formula found by SHELXT: C14 N2 O2 Cl1 Zn
CELL 1.54184 14.7877 9.9287 9.523 90 95.233 90
ZERR 4 0.0006 0.0004 0.0003 0 0.004 0
LATT 7
SYMM -X,+Y,0.5-Z
SFAC C H Cl N O Zn
UNIT 56 48 8 8 8 4
L.S. 4
PLAN  5
SIZE 0.033 0.049 0.096
TEMP -173.14(10)
CONF
fmap 2
acta
BOND $H
MORE -1
REM <olex2.extras>
REM <HklSrc "%.\\hpd772_auto.hkl">
REM </olex2.extras>
WGHT    0.042400    1.521500
FVAR       2.90338
ZN1   6    0.500000    0.136091    0.250000    10.50000    0.02483    0.01259 =
         0.03188    0.00000    0.00398    0.00000
CL1   3    0.393377    0.025634    0.352487    11.00000    0.03385    0.02124 =
         0.03637    0.00481    0.00298   -0.00834
O1    5    0.662117    0.652504    0.536575    11.00000    0.02502    0.01812 =
         0.02186   -0.00077   -0.00016   -0.00248
N1    4    0.561738    0.295364    0.362473    11.00000    0.02185    0.01427 =
         0.02435    0.00272    0.00677    0.00145
C5    1    0.533549    0.417797    0.309884    11.00000    0.02024    0.01414 =
         0.02112    0.00120    0.00751    0.00116
C4    1    0.566316    0.541010    0.366020    11.00000    0.01958    0.01684 =
         0.01925   -0.00043    0.00632   -0.00108
C6    1    0.531951    0.664636    0.306247    11.00000    0.02080    0.01467 =
         0.02197   -0.00092    0.00583   -0.00079
AFIX  43
H6    2    0.553852    0.747773    0.345289    11.00000   -1.20000
AFIX   0
C2    1    0.664503    0.409521    0.532120    11.00000    0.02208    0.02345 =
         0.02056    0.00213    0.00502    0.00129
AFIX  43
H2    2    0.711381    0.402937    0.606948    11.00000   -1.20000
AFIX   0
C3    1    0.633989    0.534059    0.482868    11.00000    0.02129    0.01847 =
         0.01959    0.00131    0.00760   -0.00160
C1    1    0.625195    0.293757    0.469927    11.00000    0.02337    0.01745 =
         0.02407    0.00515    0.00592    0.00316
AFIX  43
H1    2    0.645131    0.208835    0.506840    11.00000   -1.20000
AFIX   0
C7    1    0.735120    0.650928    0.647721    11.00000    0.02392    0.02633 =
         0.02102    0.00038   -0.00046   -0.00284
AFIX 137
H7A   2    0.789459    0.611872    0.612157    11.00000   -1.50000
H7B   2    0.717317    0.596632    0.726610    11.00000   -1.50000
H7C   2    0.748220    0.743207    0.679964    11.00000   -1.50000
AFIX   0
HKLF 4
REM  hpd772_auto_a.res in C2/c
REM wR2 = 0.0783, GooF = S = 1.070, Restrained GooF = 1.070 for all data
REM R1 = 0.0284 for 1282 Fo > 4sig(Fo) and 0.0310 for all 1385 data
REM 97 parameters refined using 0 restraints
END
WGHT      0.0421      1.5405
REM Highest difference peak  0.358,  deepest hole -0.541,  1-sigma level  0.072
Q1    1   0.4926  0.1410  0.1349  11.00000  0.05    0.36
Q2    1   0.4210  0.0624  0.2480  11.00000  0.05    0.34
Q3    1   0.5227  0.1056  0.1403  11.00000  0.05    0.33
Q4    1   0.3692  0.0249  0.2424  11.00000  0.05    0.28
Q5    1   0.5947  0.5414  0.4087  11.00000  0.05    0.27
;
_shelx_res_checksum     53868
