# Supplementary material for: Di­chlorido­(4,7-dimeth­oxy-1,10-phenanthroline-κ2 N,N′)zinc(II)
Source: IUCrdata. 2024 Jan 12;9(Pt 1):x240037. doi: 10.1107/S2414314624000373 (PMC10842281; doi:10.1107/S2414314624000373)
Supplement: Supplementary file 2 [file x-09-x240037-Isup2.hkl]

data_I                                                                          
_shelx_title ' hpd772_auto_a.res in C2/c'                                       
_shelx_refln_list_code          4                                               
_shelx_F_calc_maximum      318.85                                               
_exptl_crystal_F_000       760.00                                               
_reflns_d_resolution_high  0.7941                                               
                                                                                
loop_                                                                           
 _space_group_symop_operation_xyz                                               
 'x, y, z'                                                                      
 '-x, y, -z+1/2'                                                                
 'x+1/2, y+1/2, z'                                                              
 '-x+1/2, y+1/2, -z+1/2'                                                        
 '-x, -y, -z'                                                                   
 'x, -y, z-1/2'                                                                 
 '-x+1/2, -y+1/2, -z'                                                           
 'x+1/2, -y+1/2, z-1/2'                                                         
                                                                                
_cell_length_a    14.7877                                                       
_cell_length_b     9.9287                                                       
_cell_length_c     9.5230                                                       
_cell_angle_alpha  90.000                                                       
_cell_angle_beta   95.233                                                       
_cell_angle_gamma  90.000                                                       
                                                                                
_shelx_F_squared_multiplier     1.000                                           
                                                                                
loop_                                                                           
 _refln_index_h                                                                 
 _refln_index_k                                                                 
 _refln_index_l                                                                 
 _refln_F_squared_calc                                                          
 _refln_F_squared_meas                                                          
 _refln_F_squared_sigma                                                         
 _refln_observed_status                                                         
   2   0   0      27840.52      25514.29       452.84 o                         
   4   0   0        969.07       1088.70        58.52 o                         
   6   0   0       2397.73       2416.54       213.54 o                         
   8   0   0       9470.49       9280.50       268.70 o                         
  10   0   0        760.69        559.70        39.07 o                         
  12   0   0        959.29        920.75        37.96 o                         
  14   0   0          1.80         -6.18        11.98 o                         
  16   0   0        373.76        406.59        22.77 o                         
  18   0   0       1797.97       1741.35        85.52 o                         
   1   1   0        377.14        440.53        28.15 o                         
   3   1   0       4513.20       4537.69       219.76 o                         
   5   1   0       2559.24       2864.18       112.61 o                         
   7   1   0       1251.68       1166.81        46.53 o                         
   9   1   0      18785.74      19300.60       484.79 o                         
  11   1   0       7442.34       7884.57       169.37 o                         
  13   1   0        162.78        156.21        11.21 o                         
  15   1   0         18.35         32.82         7.86 o                         
  17   1   0        410.49        390.15        14.19 o                         
   0   2   0       4974.38       5828.43       219.87 o                         
   2   2   0        170.95        208.04        26.30 o                         
   4   2   0      11518.26      11771.47       335.85 o                         
   6   2   0       2265.35       2278.81        84.36 o                         
   8   2   0        587.95        509.67        33.24 o                         
  10   2   0       1993.46       2001.43        49.76 o                         
  12   2   0        126.19         88.27         9.65 o                         
  14   2   0        877.41        942.25        27.12 o                         
  16   2   0        190.84        173.59        12.17 o                         
  18   2   0         42.23         26.08         3.90 o                         
   1   3   0       3707.47       4093.72       119.68 o                         
   3   3   0      17043.49      18697.06       520.57 o                         
   5   3   0      10907.23      11176.06       245.11 o                         
   7   3   0       3252.88       3320.86       118.70 o                         
   9   3   0        323.92        313.56        15.25 o                         
  11   3   0       1011.01       1032.95        34.43 o                         
  13   3   0       2488.02       2596.68        57.89 o                         
  15   3   0       5391.31       5732.27       122.37 o                         
  17   3   0         34.44         31.26         4.67 o                         
   0   4   0       2507.81       2407.05       116.69 o                         
   2   4   0        526.59        387.37        17.85 o                         
   4   4   0      27769.39      30113.08       485.85 o                         
   6   4   0      20889.91      22193.22       369.22 o                         
   8   4   0        798.94        734.60        20.40 o                         
  10   4   0          3.26          5.02         4.87 o                         
  12   4   0       3649.28       3726.50        81.60 o                         
  14   4   0       1002.13        922.82        23.78 o                         
  16   4   0          4.93         -2.27         7.28 o                         
   1   5   0        564.55        631.44        20.63 o                         
   3   5   0       3015.02       3137.59        60.18 o                         
   5   5   0       1349.82       1248.30        37.05 o                         
   7   5   0        321.85        340.66        22.52 o                         
   9   5   0         38.10         44.10        11.42 o                         
  11   5   0        269.40        249.49        21.92 o                         
  13   5   0        755.28        755.14        36.47 o                         
  15   5   0       3046.07       2719.32       145.83 o                         
   0   6   0       8173.15       8266.29       221.96 o                         
   2   6   0        749.39        730.91        23.88 o                         
   4   6   0         62.46        105.15        11.03 o                         
   6   6   0          0.62         -0.21         9.96 o                         
   8   6   0       1872.57       1847.87        66.60 o                         
  10   6   0        894.08        867.64        38.08 o                         
  12   6   0        333.76        304.19        21.30 o                         
  14   6   0          0.98         -2.67        16.82 o                         
   1   7   0      10770.31      10861.91       175.10 o                         
   3   7   0       4331.22       4416.66        88.95 o                         
   5   7   0         79.61         77.74        10.89 o                         
   7   7   0        942.48        970.60        44.95 o                         
   9   7   0       2300.11       2308.26       102.89 o                         
  11   7   0       1449.43       1414.30       189.93 o                         
  13   7   0         40.09         52.65        10.77 o                         
   0   8   0        861.19        887.53        41.27 o                         
   2   8   0        534.45        527.53        21.83 o                         
   4   8   0       1306.63       1364.53        47.84 o                         
   6   8   0        933.93        947.64        37.39 o                         
   8   8   0       1845.85       1948.28       105.47 o                         
  10   8   0       2446.24       2614.32       101.07 o                         
  12   8   0       1620.69       1523.34        85.13 o                         
   1   9   0        685.06        642.54        34.48 o                         
   3   9   0         80.35         89.65        15.48 o                         
   5   9   0        156.68        129.80        36.82 o                         
   7   9   0          2.46        -10.15        23.04 o                         
   9   9   0          2.73          3.07        12.34 o                         
  11   9   0         21.72         38.64        13.48 o                         
   0  10   0       1258.58       1232.87        55.32 o                         
   2  10   0        181.71        159.04        15.70 o                         
   4  10   0        829.16        820.43        42.15 o                         
   6  10   0        650.71        672.32        43.96 o                         
   8  10   0        761.62        825.28        24.04 o                         
  10  10   0         80.74         75.37        13.61 o                         
   1  11   0       1510.00       1547.76        50.05 o                         
   3  11   0       1392.08       1428.36        46.99 o                         
   5  11   0       1461.70       1830.94        98.57 o                         
   7  11   0       1525.14       1640.42        61.50 o                         
   0  12   0       1008.55       1031.61        60.24 o                         
   4  12   0        152.95        190.58        19.99 o                         
 -17   1   1       1666.57       1766.66        44.99 o                         
 -15   1   1        223.68        221.32        13.35 o                         
 -13   1   1        342.62        359.40        18.55 o                         
 -11   1   1       1414.28       1365.05        40.84 o                         
  -9   1   1       2247.92       2374.37        64.96 o                         
  -7   1   1       1289.91       1210.44        59.88 o                         
  -5   1   1       2383.82       2335.73       115.80 o                         
  -3   1   1       9160.38       8972.03       532.88 o                         
  -1   1   1       8414.55       8641.92       290.61 o                         
   1   1   1      16797.71      16520.66       334.40 o                         
   3   1   1         35.48         14.11        11.01 o                         
   5   1   1       2138.91       2122.20        77.58 o                         
   7   1   1       1859.46       1715.26       152.32 o                         
   9   1   1       3096.86       3067.86        89.33 o                         
  11   1   1        469.53        452.13        20.61 o                         
  13   1   1       2869.46       3028.70        57.90 o                         
  15   1   1        822.42        929.15        28.56 o                         
  17   1   1        460.27        456.18        15.08 o                         
 -18   2   1        573.81        517.73        14.39 o                         
 -16   2   1        884.63        917.34        30.77 o                         
 -14   2   1       1639.04       1740.98        57.46 o                         
 -12   2   1        402.10        394.97        16.75 o                         
 -10   2   1       4993.11       5064.70       102.26 o                         
  -8   2   1       8098.17       8102.35       138.20 o                         
  -6   2   1       8345.11       8797.62       170.78 o                         
  -4   2   1        363.92        313.88        18.83 o                         
  -2   2   1      15732.24      14688.66       453.29 o                         
   0   2   1       7028.16       7121.36       124.33 o                         
   2   2   1      20313.10      20315.08       558.61 o                         
   4   2   1       5416.23       5299.09       191.52 o                         
   6   2   1       4987.42       4899.08       226.57 o                         
   8   2   1       2605.33       2860.12       132.67 o                         
  10   2   1       6359.66       6562.34       157.77 o                         
  12   2   1       2899.92       3088.34        65.18 o                         
  14   2   1        168.24        181.26        12.51 o                         
  16   2   1        364.09        375.68        14.32 o                         
 -17   3   1         33.21         32.35         4.50 o                         
 -15   3   1          4.77         -6.32         6.32 o                         
 -13   3   1        272.86        285.23        17.87 o                         
 -11   3   1        269.79        272.84        18.94 o                         
  -9   3   1       3720.40       3770.32        77.72 o                         
  -7   3   1       9811.18      11175.92       186.88 o                         
  -5   3   1       2003.72       2083.06        85.79 o                         
  -3   3   1        219.38        266.22        12.48 o                         
  -1   3   1        649.75        591.88        15.56 o                         
   1   3   1      14264.79      14132.59       322.26 o                         
   3   3   1      12242.12      13440.96       240.50 o                         
   5   3   1       1043.29       1340.00        52.47 o                         
   7   3   1        117.18        124.41        10.28 o                         
   9   3   1       4180.65       4304.00        89.69 o                         
  11   3   1       1237.45       1234.44        35.02 o                         
  13   3   1        414.88        454.21        17.36 o                         
  15   3   1        463.75        448.33        16.39 o                         
  17   3   1        238.64        228.60        16.01 o                         
 -16   4   1       1547.97       1441.61        51.16 o                         
 -14   4   1       1262.23       1263.64        39.45 o                         
 -12   4   1        713.29        707.79        19.12 o                         
 -10   4   1          6.56         17.46         5.37 o                         
  -8   4   1        536.52        672.15        30.71 o                         
  -6   4   1       4984.81       5563.74       112.66 o                         
  -4   4   1       1709.93       1809.57        57.07 o                         
  -2   4   1       3300.04       3287.46       112.23 o                         
   0   4   1       1988.68       1955.15        64.02 o                         
   2   4   1        513.45        511.78        50.56 o                         
   4   4   1      14587.98      16358.75       269.68 o                         
   6   4   1       4160.93       4348.77       110.22 o                         
   8   4   1          0.87          4.95         7.11 o                         
  10   4   1         23.74         35.12         6.56 o                         
  12   4   1        742.92        762.22        24.92 o                         
  14   4   1       1029.15       1056.60        27.93 o                         
  16   4   1        103.25         97.54        10.68 o                         
 -15   5   1       1068.94        998.04        61.62 o                         
 -13   5   1       2970.07       3071.33       118.39 o                         
 -11   5   1       3246.65       3080.51        86.53 o                         
  -9   5   1         14.35         15.55         9.08 o                         
  -7   5   1         91.54        143.14        18.38 o                         
  -5   5   1       8521.80       8875.34       197.95 o                         
  -3   5   1      10719.12      10672.03       244.06 o                         
  -1   5   1        278.17        233.60        12.13 o                         
   1   5   1       1457.79       1360.14        50.81 o                         
   3   5   1         57.02         18.94         7.07 o                         
   5   5   1       6636.87       6771.89       190.25 o                         
   7   5   1       7056.03       7624.68       189.22 o                         
   9   5   1        931.20        916.40        33.44 o                         
  11   5   1         21.60         28.19        12.50 o                         
  13   5   1       6727.40       6248.55       314.87 o                         
  15   5   1       2542.52       2402.17       129.02 o                         
 -14   6   1       1718.48       1551.26        66.21 o                         
 -12   6   1       2428.76       2254.58       162.72 o                         
 -10   6   1        656.60        603.97        28.41 o                         
  -8   6   1          8.57         13.47        10.80 o                         
  -6   6   1       3237.21       3585.30        81.51 o                         
  -4   6   1      10620.59      11315.82       215.59 o                         
  -2   6   1      11596.91      12387.02       312.17 o                         
   0   6   1        256.86        278.58        16.54 o                         
   2   6   1        652.01        727.32        30.60 o                         
   4   6   1       5874.18       5953.68       123.75 o                         
   6   6   1       8626.08       8849.02       163.12 o                         
   8   6   1       1296.90       1252.42        40.71 o                         
  10   6   1         11.42          0.71        12.17 o                         
  12   6   1        144.02        151.59        18.83 o                         
  14   6   1       1618.80       1457.68        85.78 o                         
 -13   7   1        694.40        689.66        46.16 o                         
 -11   7   1          3.55         -0.30        13.56 o                         
  -9   7   1        175.62        150.08        16.48 o                         
  -7   7   1          2.32         -5.53        10.28 o                         
  -5   7   1       1137.26       1192.97        38.97 o                         
  -3   7   1       8622.33       8996.59       160.24 o                         
  -1   7   1       2639.11       2700.69        52.98 o                         
   1   7   1       1980.62       1850.52        36.09 o                         
   3   7   1        236.30        214.78        13.23 o                         
   5   7   1       5395.02       5535.92       250.72 o                         
   7   7   1        597.59        585.84        38.51 o                         
   9   7   1        855.72        826.94        30.99 o                         
  11   7   1        121.54        101.99        24.46 o                         
  13   7   1         33.73         22.81        17.04 o                         
 -12   8   1       1720.97       1718.53        85.76 o                         
 -10   8   1        620.17        648.39        38.35 o                         
  -8   8   1       4670.76       5300.10       189.33 o                         
  -6   8   1        276.95        274.77        28.44 o                         
  -4   8   1        403.69        367.81        20.37 o                         
  -2   8   1      12121.82      12325.94       211.14 o                         
   0   8   1       9008.20       9126.01       171.34 o                         
   2   8   1       1940.24       1900.27        43.62 o                         
   4   8   1        340.78        336.14        28.98 o                         
   6   8   1        347.97        368.36        23.52 o                         
   8   8   1        318.26        240.69        21.86 o                         
  10   8   1       1540.51       1740.61        57.44 o                         
  12   8   1        670.40        683.23        60.50 o                         
 -11   9   1       1973.98       2021.20        75.12 o                         
  -9   9   1       3355.80       3841.46       199.96 o                         
  -7   9   1       3361.60       3864.48       195.81 o                         
  -5   9   1       1002.95       1042.25        39.99 o                         
  -3   9   1       1264.35       1256.40        45.57 o                         
  -1   9   1         96.64         78.45        13.81 o                         
   1   9   1      11430.26      11664.42       229.94 o                         
   3   9   1       3105.94       3153.60        75.48 o                         
   5   9   1          8.28         18.53        18.07 o                         
   7   9   1        975.11        945.40        38.22 o                         
   9   9   1       6213.26       6532.72       181.53 o                         
  11   9   1       1902.37       1923.71       138.00 o                         
 -10  10   1        970.02       1001.61        58.47 o                         
  -8  10   1       3292.98       3480.29       100.33 o                         
  -6  10   1        396.96        422.33        23.47 o                         
  -4  10   1        115.04        133.90        26.29 o                         
  -2  10   1        571.25        482.12        64.63 o                         
   0  10   1       4087.20       4187.35       122.32 o                         
   2  10   1       2858.43       2940.78        89.48 o                         
   4  10   1        196.95        209.15        21.12 o                         
   6  10   1         52.22         39.03        15.99 o                         
   8  10   1        251.91        278.51        15.06 o                         
  10  10   1       2110.14       2015.98        99.64 o                         
  -7  11   1        303.69        304.07        27.39 o                         
  -5  11   1        618.88        662.70        32.17 o                         
  -1  11   1       1046.97       1064.88        49.53 o                         
   1  11   1        730.26        716.88        25.69 o                         
   3  11   1        109.21        122.00        16.73 o                         
   5  11   1        860.66        872.30        31.63 o                         
   7  11   1        498.28        489.77        23.50 o                         
  -4  12   1       1407.14       1396.13        75.25 o                         
   4  12   1       1385.40       1437.47        76.38 o                         
 -18   0   2        794.50        785.51        50.44 o                         
 -16   0   2       2851.02       3204.89       112.41 o                         
 -14   0   2        616.14        603.69        34.38 o                         
 -12   0   2        412.99        427.56        28.99 o                         
 -10   0   2       4083.81       4223.33       109.83 o                         
  -8   0   2      15490.39      15821.98       266.14 o                         
  -6   0   2      10877.84      10562.63       226.35 o                         
  -4   0   2     101664.54      95116.77      3064.70 o                         
  -2   0   2      22646.20      22783.19      1048.97 o                         
   0   0   2       3436.98       3133.92       109.56 o                         
   2   0   2      54451.54      52535.98      1702.88 o                         
   4   0   2      12136.52      11662.60       393.23 o                         
   6   0   2      10832.71      12276.87      1023.72 o                         
   8   0   2        126.56        239.25        25.55 o                         
  10   0   2       9690.59      10421.92       359.25 o                         
  12   0   2       4109.88       4337.91       148.25 o                         
  14   0   2       1611.51       1786.43        68.81 o                         
  16   0   2        457.79        457.36        23.07 o                         
  18   0   2          9.25          2.56         3.74 o                         
 -17   1   2       1234.73       1264.94        30.94 o                         
 -15   1   2       1662.77       1778.85        79.41 o                         
 -13   1   2        680.11        719.32        25.22 o                         
 -11   1   2          7.11          8.74         6.43 o                         
  -9   1   2       2993.09       2970.14        69.31 o                         
  -7   1   2      20511.65      21352.98       312.29 o                         
  -5   1   2        285.79        448.27        19.17 o                         
  -3   1   2      58130.64      59813.48      1114.94 o                         
  -1   1   2       3172.69       2913.64        55.78 o                         
   1   1   2      23044.93      23166.64       533.82 o                         
   3   1   2      13692.14      13407.64       363.76 o                         
   5   1   2       1891.59       2210.27        86.98 o                         
   7   1   2       1708.93       2093.97        59.79 o                         
   9   1   2        694.86        690.00        31.35 o                         
  11   1   2       6489.82       6720.63       138.20 o                         
  13   1   2       1471.14       1558.87        47.72 o                         
  15   1   2          1.21          5.33         6.57 o                         
  17   1   2        154.81        132.10         7.20 o                         
 -18   2   2        273.47        228.28         7.67 o                         
 -16   2   2        381.67        386.72        13.11 o                         
 -14   2   2        148.37        158.30        13.42 o                         
 -12   2   2       2444.35       2681.80        61.70 o                         
 -10   2   2         33.57         20.30         5.45 o                         
  -8   2   2       1891.25       1882.23        45.47 o                         
  -6   2   2        822.38        795.45        34.91 o                         
  -4   2   2       8711.42       9241.07       226.81 o                         
  -2   2   2      10139.76       9956.83       238.24 o                         
   0   2   2         99.83        109.06         8.32 o                         
   2   2   2       8397.69       8469.27       163.88 o                         
   4   2   2         65.47         83.84        21.77 o                         
   6   2   2       4814.40       5148.68       150.78 o                         
   8   2   2       1495.06       1521.39        55.78 o                         
  10   2   2        739.14        762.45        31.38 o                         
  12   2   2        880.03        941.95        32.07 o                         
  14   2   2        483.96        505.26        19.15 o                         
  16   2   2        776.46        785.51        23.75 o                         
 -17   3   2         34.64         30.40         3.93 o                         
 -15   3   2        338.58        313.25        12.32 o                         
 -13   3   2       5504.48       5626.31       131.09 o                         
 -11   3   2       3998.68       4085.68        90.38 o                         
  -9   3   2         25.01         28.43         7.72 o                         
  -7   3   2          3.61          0.77         6.46 o                         
  -5   3   2       3150.39       3197.14       101.31 o                         
  -3   3   2       3700.80       3708.78        87.24 o                         
  -1   3   2      19630.20      18464.99       352.71 o                         
   1   3   2       1481.22       1715.76        54.04 o                         
   3   3   2         29.92         11.11        10.94 o                         
   5   3   2      10698.60      10855.11       214.02 o                         
   7   3   2      18364.36      19417.72       412.03 o                         
   9   3   2        800.40        767.38        30.29 o                         
  11   3   2       1061.30       1113.85        43.45 o                         
  13   3   2        321.37        351.16        15.40 o                         
  15   3   2       1037.60       1032.36        26.78 o                         
 -16   4   2        398.21        351.22        13.47 o                         
 -14   4   2       1420.85       1418.61        33.27 o                         
 -12   4   2       3886.15       3755.10        84.37 o                         
 -10   4   2       4491.00       4591.65        83.78 o                         
  -8   4   2       2123.75       2326.94        45.42 o                         
  -6   4   2        220.51        239.24        12.78 o                         
  -4   4   2      17214.35      17565.93       399.84 o                         
  -2   4   2      13888.84      12992.70       429.21 o                         
   0   4   2       3940.47       3755.66       115.60 o                         
   2   4   2       5583.10       6186.92       151.66 o                         
   4   4   2       4127.71       4321.28        97.65 o                         
   6   4   2       7902.61       8097.30       189.61 o                         
   8   4   2       9611.65       9871.35       257.28 o                         
  10   4   2        218.13        208.30        16.20 o                         
  12   4   2       1813.54       1784.17        43.90 o                         
  14   4   2       1046.06       1068.41        27.57 o                         
 -15   5   2         50.19         52.34        19.68 o                         
 -13   5   2       1176.37       1134.60        46.00 o                         
 -11   5   2       1221.54       1177.51        36.96 o                         
  -9   5   2        745.52        839.49        38.40 o                         
  -7   5   2        307.05        334.59        21.01 o                         
  -5   5   2       3500.15       3766.72       146.82 o                         
  -3   5   2      11300.45      11689.29       254.60 o                         
  -1   5   2       4116.48       4049.32       145.94 o                         
   1   5   2       2327.63       2538.58       110.80 o                         
   3   5   2        916.44       1011.57        48.95 o                         
   5   5   2       2487.96       2635.13        71.67 o                         
   7   5   2       2046.28       2048.22        61.32 o                         
   9   5   2         82.33         90.60        17.07 o                         
  11   5   2        406.43        374.08        33.27 o                         
  13   5   2        651.66        616.96        52.91 o                         
  15   5   2        258.58        272.49        27.20 o                         
 -14   6   2         75.44         78.28        11.93 o                         
 -12   6   2         11.48         14.89        26.02 o                         
 -10   6   2        308.35        286.20        17.22 o                         
  -8   6   2       2164.40       2185.56        59.63 o                         
  -6   6   2        592.70        607.74        25.19 o                         
  -4   6   2        292.91        296.74        16.90 o                         
  -2   6   2         28.22         25.91        12.62 o                         
   0   6   2        727.65        636.29        31.13 o                         
   2   6   2       4383.21       4361.42       103.85 o                         
   4   6   2       1295.63       1348.22        65.39 o                         
   6   6   2         50.42         52.60        10.85 o                         
   8   6   2         10.50         15.48        11.36 o                         
  10   6   2       1390.44       1272.69       173.38 o                         
  12   6   2        738.48        562.80        49.58 o                         
  14   6   2        157.55         98.84        18.01 o                         
 -13   7   2        116.87        125.43        11.15 o                         
 -11   7   2        265.33        265.26        39.42 o                         
  -9   7   2       1788.48       1836.15        58.44 o                         
  -7   7   2       3842.97       3805.30       107.64 o                         
  -5   7   2       5298.12       5557.13       112.23 o                         
  -3   7   2       1989.35       2047.92        54.42 o                         
  -1   7   2       6238.17       6204.22       119.20 o                         
   1   7   2       2731.77       2675.72        66.00 o                         
   3   7   2       3428.22       3368.71        66.13 o                         
   5   7   2        845.92        851.60        30.31 o                         
   7   7   2        446.38        441.23        22.75 o                         
   9   7   2        114.53        127.39        14.41 o                         
  11   7   2       3452.40       3112.65       364.60 o                         
 -12   8   2        525.14        526.10        23.82 o                         
 -10   8   2       1322.54       1388.47        61.87 o                         
  -8   8   2       2490.63       2582.61        81.64 o                         
  -6   8   2        511.58        521.82        36.28 o                         
  -4   8   2          5.75         -1.95        11.99 o                         
  -2   8   2         29.07         19.23        11.05 o                         
   0   8   2       2172.08       2134.50        52.53 o                         
   2   8   2       3871.79       3899.62        88.22 o                         
   4   8   2       2434.73       2289.34        62.81 o                         
   6   8   2       1339.82       1261.50        41.72 o                         
   8   8   2       1295.16       1295.17        41.82 o                         
  10   8   2        946.33        976.24        45.66 o                         
  12   8   2        496.23        557.81        39.67 o                         
 -11   9   2         60.59         57.45        25.25 o                         
  -9   9   2        336.92        329.19        19.44 o                         
  -7   9   2        207.66        239.58        20.14 o                         
  -5   9   2         55.26         66.56        26.72 o                         
  -3   9   2        371.37        382.46        23.68 o                         
  -1   9   2         51.58         37.66        14.12 o                         
   1   9   2        608.53        570.88        26.36 o                         
   3   9   2        231.03        235.62        16.48 o                         
   5   9   2          2.06         -3.38        17.65 o                         
   7   9   2        106.63         88.40        17.31 o                         
   9   9   2         40.27         46.72        10.66 o                         
 -10  10   2         65.18         62.39        12.81 o                         
  -8  10   2        624.75        599.00        40.28 o                         
  -6  10   2        361.77        373.17        21.51 o                         
  -4  10   2        936.00        969.39        65.08 o                         
  -2  10   2        236.98        265.39        21.34 o                         
   0  10   2        628.86        624.92        36.08 o                         
   2  10   2       1102.19       1125.50        37.28 o                         
   4  10   2        415.34        447.19        68.04 o                         
   6  10   2        211.61        251.53        19.45 o                         
   8  10   2        596.07        597.92        20.84 o                         
  10  10   2        695.73        647.01        37.81 o                         
  -5  11   2       1469.47       1552.41        49.25 o                         
  -3  11   2        494.63        492.83        38.99 o                         
  -1  11   2       1400.62       1492.03        72.56 o                         
   1  11   2       2287.29       2679.54       107.01 o                         
   3  11   2       2196.89       2445.13        89.30 o                         
   5  11   2        412.58        387.35        19.04 o                         
   7  11   2        639.99        594.82        37.17 o                         
  -2  12   2        135.62        123.12        15.06 o                         
 -17   1   3         97.54         99.23         5.49 o                         
 -15   1   3        967.88       1004.29        36.89 o                         
 -13   1   3        398.94        418.87        18.58 o                         
 -11   1   3        376.37        356.34        16.22 o                         
  -9   1   3        802.44        769.97        17.98 o                         
  -7   1   3       7308.60       7284.57       160.71 o                         
  -5   1   3       4195.84       4161.22       157.11 o                         
  -3   1   3       8442.59       8267.61       190.78 o                         
  -1   1   3         85.03         85.56         8.86 o                         
   1   1   3       3844.54       3649.97       109.06 o                         
   3   1   3       3744.62       3417.95       133.76 o                         
   5   1   3       5228.65       5231.97       162.32 o                         
   7   1   3         23.11          3.69        10.01 o                         
   9   1   3       3773.76       4036.19       128.67 o                         
  11   1   3       3646.80       3793.96       100.37 o                         
  13   1   3       1021.53       1080.82        46.85 o                         
  15   1   3        241.43        261.64        12.21 o                         
  17   1   3        100.71        105.18        10.78 o                         
 -18   2   3        835.78        565.74        30.68 o                         
 -16   2   3        683.58        699.35        15.95 o                         
 -14   2   3       1830.63       1946.20        63.28 o                         
 -12   2   3       1078.36       1073.21        32.00 o                         
 -10   2   3       1802.34       1867.44        50.70 o                         
  -8   2   3       2776.22       2768.29        54.15 o                         
  -6   2   3      10412.11      10158.64       174.20 o                         
  -4   2   3       5474.04       5466.99       123.36 o                         
  -2   2   3       1488.45       1415.18        33.05 o                         
   0   2   3       9919.91       9725.55       176.42 o                         
   2   2   3      11839.81      11623.32       247.63 o                         
   4   2   3       7964.31       8017.61       133.87 o                         
   6   2   3       2725.69       2815.49        66.13 o                         
   8   2   3       3795.92       3931.62        89.97 o                         
  10   2   3        743.87        707.15        37.74 o                         
  12   2   3       2626.97       2639.99       101.32 o                         
  14   2   3        506.21        524.95        18.89 o                         
  16   2   3        419.43        442.17        14.82 o                         
 -17   3   3        584.39        511.11        17.89 o                         
 -15   3   3        954.35       1001.20        24.94 o                         
 -13   3   3        211.90        203.76        13.86 o                         
 -11   3   3        754.70        805.51        22.21 o                         
  -9   3   3       2084.34       2210.14        43.53 o                         
  -7   3   3       2232.44       2204.14        57.32 o                         
  -5   3   3       1404.07       1269.43        47.10 o                         
  -3   3   3        426.03        391.47        25.10 o                         
  -1   3   3       2862.59       2973.69        61.13 o                         
   1   3   3       9212.24       9659.52       211.50 o                         
   3   3   3       3968.58       4066.83       110.89 o                         
   5   3   3       3210.17       3217.82        65.94 o                         
   7   3   3         43.03         48.34        10.66 o                         
   9   3   3        431.11        478.50        21.69 o                         
  11   3   3          6.59         21.05        12.69 o                         
  13   3   3        798.13        818.54        36.79 o                         
  15   3   3        170.88        155.39         8.03 o                         
 -16   4   3         14.24         14.06         9.86 o                         
 -14   4   3         25.85         28.09         4.71 o                         
 -12   4   3       2088.99       1952.97        59.07 o                         
 -10   4   3       5622.83       5863.87        95.52 o                         
  -8   4   3         21.42         16.49         5.47 o                         
  -6   4   3        440.62        433.80        25.12 o                         
  -4   4   3        183.65        160.21        12.03 o                         
  -2   4   3       4952.79       4875.51       127.14 o                         
   0   4   3      15176.60      16032.46       309.33 o                         
   2   4   3         28.19         76.25        10.59 o                         
   4   4   3        625.57        616.93        32.52 o                         
   6   4   3       2307.67       2210.51        52.94 o                         
   8   4   3        962.46        927.51        25.02 o                         
  10   4   3       4857.84       5012.30       219.46 o                         
  12   4   3        887.88        792.57        31.26 o                         
  14   4   3         52.63         43.14         6.76 o                         
 -15   5   3        247.22        200.74        44.76 o                         
 -13   5   3        734.26        705.65        28.14 o                         
 -11   5   3       1902.42       1777.39        47.17 o                         
  -9   5   3       1318.68       1238.41        39.94 o                         
  -7   5   3        437.61        440.41        25.70 o                         
  -5   5   3         93.30         66.69        11.32 o                         
  -3   5   3      12069.91      11758.10       258.37 o                         
  -1   5   3       5047.64       4491.31       108.16 o                         
   1   5   3        204.83        103.71        16.12 o                         
   3   5   3        284.42        286.29        31.03 o                         
   5   5   3       4274.74       4228.94        98.54 o                         
   7   5   3       4114.48       3825.61       100.06 o                         
   9   5   3       9350.62       9586.45       409.82 o                         
  11   5   3       1799.59       1604.90        98.37 o                         
  13   5   3          1.15          5.04        15.61 o                         
  15   5   3        983.42        609.52        36.91 o                         
 -14   6   3        233.15        195.02        24.67 o                         
 -12   6   3       2325.02       2259.74        85.70 o                         
 -10   6   3       4078.02       3942.21        81.75 o                         
  -8   6   3        634.69        630.36        26.12 o                         
  -6   6   3        321.70        260.92        18.03 o                         
  -4   6   3       3671.29       3547.20       101.94 o                         
  -2   6   3       9538.59       9316.98       206.35 o                         
   0   6   3       6153.48       6114.41       145.91 o                         
   2   6   3         61.02         52.04        12.21 o                         
   4   6   3        263.20        261.49        25.57 o                         
   6   6   3       3820.84       3775.65        95.61 o                         
   8   6   3       4572.20       4269.39       191.13 o                         
  10   6   3        335.68        252.08        22.68 o                         
  12   6   3        279.51        201.09        25.82 o                         
  14   6   3        247.03        156.03        18.49 o                         
 -13   7   3        227.12        211.98        18.77 o                         
 -11   7   3       2464.19       2622.27        77.64 o                         
  -9   7   3        191.27        178.67        17.59 o                         
  -7   7   3        201.60        190.11        16.69 o                         
  -5   7   3       1377.81       1470.15        48.08 o                         
  -3   7   3       2167.63       2176.41        54.81 o                         
  -1   7   3       3173.46       3028.75        79.78 o                         
   1   7   3        502.93        488.36        21.31 o                         
   3   7   3       1475.01       1326.51        40.94 o                         
   5   7   3        175.28        124.24        18.53 o                         
   7   7   3       2376.52       2229.75        85.28 o                         
   9   7   3        505.30        432.42        30.76 o                         
  11   7   3        559.11        499.23        42.18 o                         
  13   7   3        255.63        224.42        34.26 o                         
 -12   8   3          1.68          9.37         9.36 o                         
 -10   8   3         36.29         52.96        12.57 o                         
  -8   8   3        706.71        743.10        27.68 o                         
  -6   8   3      16857.24      17393.14       375.71 o                         
  -4   8   3       5721.43       5946.48       121.16 o                         
  -2   8   3       1934.90       1883.40        45.82 o                         
   0   8   3        362.81        368.62        19.95 o                         
   2   8   3       4182.39       4070.11        86.92 o                         
   4   8   3        385.43        453.35        23.29 o                         
   6   8   3        612.69        470.45        24.14 o                         
   8   8   3         23.52         32.69        17.09 o                         
  10   8   3         31.96         44.10        15.92 o                         
 -11   9   3         17.24          5.22        11.40 o                         
  -9   9   3       1310.30       1364.29        79.39 o                         
  -7   9   3       2747.74       2969.36        77.51 o                         
  -5   9   3        111.93         94.65        24.55 o                         
  -3   9   3        233.79        244.34        22.57 o                         
  -1   9   3        315.57        294.99        20.35 o                         
   1   9   3       2145.85       2310.27        66.15 o                         
   3   9   3       7594.47       7876.56       169.74 o                         
   5   9   3       5667.47       5621.50       159.03 o                         
   7   9   3          2.63         14.08        10.11 o                         
   9   9   3         86.48        107.13        15.65 o                         
  11   9   3       1157.62       1059.18        58.63 o                         
  -8  10   3       1131.37       1188.99        70.96 o                         
  -6  10   3       3785.15       3934.42       112.08 o                         
  -4  10   3        834.96        843.46        57.55 o                         
  -2  10   3        231.27        208.76        20.16 o                         
   0  10   3        217.44        233.89        15.00 o                         
   2  10   3       3518.30       3732.63        94.74 o                         
   4  10   3       1883.13       2100.44       117.80 o                         
   6  10   3         29.35         38.91        17.38 o                         
   8  10   3          7.42         20.55        18.43 o                         
  -7  11   3        912.83        937.45        53.09 o                         
  -5  11   3       1640.83       1643.87        90.22 o                         
  -3  11   3        705.65        696.76        33.77 o                         
  -1  11   3        632.67        627.21        48.87 o                         
   1  11   3         87.20         98.19        13.06 o                         
   3  11   3        688.47        705.68        48.91 o                         
   5  11   3         40.44         42.47         9.31 o                         
 -18   0   4        218.50        157.35         8.34 o                         
 -16   0   4        303.37        329.67        18.96 o                         
 -14   0   4       4337.16       4973.58       243.58 o                         
 -12   0   4        805.80        841.98        50.24 o                         
 -10   0   4        249.30        228.97        20.84 o                         
  -8   0   4      26578.64      28400.58       653.46 o                         
  -6   0   4      74049.87      74186.24      1959.94 o                         
  -4   0   4       3473.00       3348.02       107.59 o                         
  -2   0   4       1074.85        925.88        58.30 o                         
   0   0   4        287.85        246.79        24.48 o                         
   2   0   4        731.54        426.25        59.15 o                         
   4   0   4       3139.81       2364.19       153.96 o                         
   6   0   4       9632.55      10245.78       469.60 o                         
   8   0   4        285.90        244.29        32.12 o                         
  10   0   4       1415.17       1363.52        69.87 o                         
  12   0   4       1906.17       2063.16       110.97 o                         
  14   0   4        533.03        677.35        45.09 o                         
  16   0   4         55.08         68.21         9.93 o                         
 -17   1   4       1770.37       1716.44        38.88 o                         
 -15   1   4       2374.12       2648.29        67.01 o                         
 -13   1   4        575.02        577.45        33.79 o                         
 -11   1   4          2.87          3.51         6.63 o                         
  -9   1   4        106.61        133.64         8.74 o                         
  -7   1   4       1049.50       1339.32        30.69 o                         
  -5   1   4       8628.81       7825.00       169.98 o                         
  -3   1   4       4369.40       4222.68       111.73 o                         
  -1   1   4       3139.22       3181.07        88.45 o                         
   1   1   4       1535.18       1385.96        58.20 o                         
   3   1   4      32975.21      34183.47      1129.31 o                         
   5   1   4       7738.63       7745.15       156.59 o                         
   7   1   4         56.06         26.54        14.45 o                         
   9   1   4         29.64         14.98        10.36 o                         
  11   1   4        537.16        555.16        30.77 o                         
  13   1   4       4684.92       4786.72       163.87 o                         
  15   1   4       1107.27       1120.89        30.72 o                         
 -16   2   4        115.04        101.49         6.39 o                         
 -14   2   4        428.83        454.73        15.69 o                         
 -12   2   4        330.38        360.86        25.56 o                         
 -10   2   4       2886.37       2944.31        56.70 o                         
  -8   2   4        295.03        288.72        10.87 o                         
  -6   2   4       1788.16       1875.19        45.59 o                         
  -4   2   4        848.10        823.66        22.70 o                         
  -2   2   4       4499.60       4593.72       107.33 o                         
   0   2   4       3741.08       3558.57        78.17 o                         
   2   2   4        138.08         99.01        19.07 o                         
   4   2   4       3778.09       3897.49        92.30 o                         
   6   2   4          0.27        -19.39        19.39 o                         
   8   2   4       1859.08       1806.96        45.78 o                         
  10   2   4       1683.28       1766.45        48.92 o                         
  12   2   4        154.67        176.86        22.29 o                         
  14   2   4        438.99        450.58        24.47 o                         
  16   2   4         18.37         22.27         6.04 o                         
 -17   3   4        602.67        550.47        31.60 o                         
 -15   3   4         13.81         10.77         4.01 o                         
 -13   3   4        255.39        235.32        10.48 o                         
 -11   3   4       3041.07       3074.83        66.99 o                         
  -9   3   4       4984.39       4929.54        73.63 o                         
  -7   3   4       1138.45       1142.96        33.31 o                         
  -5   3   4        123.29        101.78        11.73 o                         
  -3   3   4       3291.17       2978.98        71.02 o                         
  -1   3   4      10781.73      10222.19       186.44 o                         
   1   3   4       8111.52       7813.44       177.29 o                         
   3   3   4       1413.36       1312.55        26.92 o                         
   5   3   4          2.96          6.71        11.15 o                         
   7   3   4       7888.59       8303.48       157.11 o                         
   9   3   4       9124.78       9426.22       211.88 o                         
  11   3   4         97.60        110.08        14.68 o                         
  13   3   4         71.35         58.47        13.51 o                         
  15   3   4        352.79        346.72        10.66 o                         
 -16   4   4          0.06          2.74         8.56 o                         
 -14   4   4        303.48        283.95        14.17 o                         
 -12   4   4       4931.61       4867.82        91.94 o                         
 -10   4   4       4815.32       4681.32        73.97 o                         
  -8   4   4       2313.43       2165.84        45.17 o                         
  -6   4   4        309.28        297.34        12.95 o                         
  -4   4   4        438.23        363.23        21.08 o                         
  -2   4   4      24977.50      24233.44       372.46 o                         
   0   4   4      14810.03      14395.14       254.36 o                         
   2   4   4        934.62        821.47        32.83 o                         
   4   4   4        252.26        248.24        13.54 o                         
   6   4   4       3517.77       3601.29        82.56 o                         
   8   4   4        195.70        166.62        14.98 o                         
  10   4   4       1791.26       1769.26        71.58 o                         
  12   4   4        346.63        349.94        25.64 o                         
  14   4   4          0.23          2.72         5.66 o                         
 -15   5   4          9.04          9.32         6.27 o                         
 -13   5   4         22.98         26.24         9.73 o                         
 -11   5   4        717.20        615.19        40.05 o                         
  -9   5   4       2316.97       2293.21        54.06 o                         
  -7   5   4        468.00        466.49        19.31 o                         
  -5   5   4          2.88          0.97         5.48 o                         
  -3   5   4        277.09        214.92        12.16 o                         
  -1   5   4       1233.58       1006.40        30.68 o                         
   1   5   4       1638.91       1517.34        37.83 o                         
   3   5   4        174.67        140.76        17.79 o                         
   5   5   4        616.48        542.84        71.37 o                         
   7   5   4       3356.62       3429.82       124.04 o                         
   9   5   4       5941.73       5743.42       468.91 o                         
  11   5   4        173.83        167.15        29.24 o                         
  13   5   4        244.13        199.72        22.63 o                         
 -14   6   4        460.80        401.71        45.47 o                         
 -12   6   4          4.65         -3.93         6.94 o                         
 -10   6   4         78.96         72.98        10.07 o                         
  -8   6   4        664.80        651.49        22.12 o                         
  -6   6   4       2937.02       2834.09        67.99 o                         
  -4   6   4        335.41        307.42        18.87 o                         
  -2   6   4         37.10         30.76        10.01 o                         
   0   6   4         13.17         13.30        11.22 o                         
   2   6   4       1378.79       1336.10        54.38 o                         
   4   6   4       1425.90       1375.49        44.69 o                         
   6   6   4       1323.72       1305.53        62.76 o                         
   8   6   4         93.50         75.01        21.53 o                         
  10   6   4         36.64         21.09        21.91 o                         
  12   6   4        130.84        117.08        15.40 o                         
  14   6   4        477.20        314.29        23.03 o                         
 -13   7   4        318.56        334.53        32.58 o                         
 -11   7   4         56.12         61.05        16.12 o                         
  -9   7   4       2516.95       2579.11        68.74 o                         
  -7   7   4       4328.87       4531.59       120.95 o                         
  -5   7   4       7195.86       7595.37       168.02 o                         
  -3   7   4        743.72        719.91        24.22 o                         
  -1   7   4        101.47        100.56        14.16 o                         
   1   7   4       1078.51       1028.32        37.84 o                         
   3   7   4       3272.94       3437.25        90.65 o                         
   5   7   4       1132.56       1156.00        38.27 o                         
   7   7   4       1166.65       1145.65        45.66 o                         
   9   7   4       1456.79       1318.97        57.72 o                         
  11   7   4        475.89        473.32        27.17 o                         
 -12   8   4        233.03        268.14        28.61 o                         
 -10   8   4        104.56        115.06        13.91 o                         
  -8   8   4         99.34        111.25        11.53 o                         
  -6   8   4        463.79        448.94        31.06 o                         
  -4   8   4        786.18        742.53        35.16 o                         
  -2   8   4       1151.70       1071.88        54.55 o                         
   0   8   4        955.88        875.67        82.89 o                         
   2   8   4       2706.14       2587.87        67.22 o                         
   4   8   4       3233.70       3176.47        98.13 o                         
   6   8   4       1633.23       1653.58        56.39 o                         
   8   8   4         75.82         76.89        14.06 o                         
  10   8   4        215.18        210.70        17.77 o                         
 -11   9   4         20.31         13.68         9.36 o                         
  -9   9   4        116.35        110.55        12.30 o                         
  -7   9   4        894.64        924.45        43.35 o                         
  -5   9   4         71.51         62.95        11.65 o                         
  -3   9   4        124.74        114.32        20.89 o                         
  -1   9   4         66.28         56.21        16.37 o                         
   1   9   4          6.13         -0.05        17.78 o                         
   3   9   4          1.63         28.37        17.64 o                         
   5   9   4        125.23        159.68        21.76 o                         
   7   9   4          0.19         -5.12        14.91 o                         
   9   9   4        224.48        257.04        25.83 o                         
  -8  10   4         69.13         38.07        12.65 o                         
  -6  10   4        375.31        386.56        22.27 o                         
  -4  10   4        420.77        438.23        26.60 o                         
  -2  10   4       1292.47       1280.77        82.87 o                         
   0  10   4        234.29        212.13        25.76 o                         
   2  10   4        385.72        443.04        20.21 o                         
   4  10   4        330.37        341.29        20.76 o                         
   6  10   4        794.98        859.31        56.25 o                         
   8  10   4          0.70          5.30        14.26 o                         
   1  11   4        570.46        480.15        40.30 o                         
   3  11   4       1027.03       1019.93        60.68 o                         
   5  11   4        670.24        678.06        41.30 o                         
 -17   1   5         55.89         54.54         6.00 o                         
 -15   1   5        393.64        428.97        15.18 o                         
 -13   1   5        326.04        361.92        17.25 o                         
 -11   1   5       1611.36       1675.44        34.39 o                         
  -9   1   5        883.87        884.71        20.40 o                         
  -7   1   5       3213.03       3079.81        52.11 o                         
  -5   1   5       1412.08       1302.77        26.32 o                         
  -3   1   5        830.64        721.47        20.56 o                         
  -1   1   5       1850.35       1760.52        35.54 o                         
   1   1   5       2171.77       1978.63        43.91 o                         
   3   1   5        893.46        739.80        22.76 o                         
   5   1   5       3503.43       3541.29        67.69 o                         
   7   1   5       5796.02       5724.73       111.44 o                         
   9   1   5        604.78        557.62        23.98 o                         
  11   1   5        595.77        629.55        34.52 o                         
  13   1   5        300.75        348.96        22.60 o                         
  15   1   5        473.20        512.88        13.19 o                         
 -16   2   5        685.65        712.36        18.39 o                         
 -14   2   5       1122.87       1236.36        32.61 o                         
 -12   2   5       1488.40       1458.78        31.99 o                         
 -10   2   5        794.88        783.01        20.17 o                         
  -8   2   5       1953.07       1839.30        32.09 o                         
  -6   2   5       2212.27       2112.05        51.12 o                         
  -4   2   5      10217.85       9751.98       166.59 o                         
  -2   2   5       4076.51       3842.70        77.66 o                         
   0   2   5       2501.41       2392.79        48.67 o                         
   2   2   5       1767.73       1666.54        35.37 o                         
   4   2   5      10674.60      10999.93       198.24 o                         
   6   2   5       1575.29       1456.77        37.15 o                         
   8   2   5       1316.72       1460.14        40.67 o                         
  10   2   5        346.26        310.27        21.16 o                         
  12   2   5       1029.12       1100.21        46.74 o                         
  14   2   5        690.90        652.09        20.67 o                         
 -15   3   5       1142.25       1157.27        31.24 o                         
 -13   3   5       2196.41       2293.19        56.51 o                         
 -11   3   5        214.51        211.03         9.46 o                         
  -9   3   5        123.36        110.37        11.19 o                         
  -7   3   5        370.84        327.17         9.90 o                         
  -5   3   5       6326.07       6500.31       169.51 o                         
  -3   3   5       6384.64       6316.02       118.78 o                         
  -1   3   5        281.39        288.43        15.29 o                         
   1   3   5         96.14         86.43         7.49 o                         
   3   3   5       2631.47       2487.25        44.00 o                         
   5   3   5        451.33        480.90        24.46 o                         
   7   3   5        359.48        386.96        18.72 o                         
   9   3   5         56.39         55.00        13.40 o                         
  11   3   5        398.63        419.79        26.09 o                         
  13   3   5        437.17        421.98        18.52 o                         
  15   3   5        744.25        615.43        74.29 o                         
 -16   4   5        185.60        137.42        12.52 o                         
 -14   4   5        334.25        305.51        14.98 o                         
 -12   4   5         86.25         79.34         5.89 o                         
 -10   4   5        376.85        364.32        11.12 o                         
  -8   4   5       1325.93       1258.39        31.02 o                         
  -6   4   5         59.13         39.61         5.22 o                         
  -4   4   5       1697.85       1929.57        47.83 o                         
  -2   4   5       2257.09       2128.78        51.87 o                         
   0   4   5       1639.22       1447.02        37.53 o                         
   2   4   5        807.11        686.94        18.09 o                         
   4   4   5         15.86         16.72         6.41 o                         
   6   4   5       7090.93       7107.70       155.50 o                         
   8   4   5        277.67        269.99        12.62 o                         
  10   4   5       1245.14       1104.11        44.50 o                         
  12   4   5          8.22          3.55         7.18 o                         
  14   4   5         63.08         42.82        12.78 o                         
 -15   5   5          0.03         -1.70         5.53 o                         
 -13   5   5        107.31         96.64        11.66 o                         
 -11   5   5       1656.43       1678.64        46.15 o                         
  -9   5   5       1739.90       1726.26        43.21 o                         
  -7   5   5       2411.43       2410.33        63.28 o                         
  -5   5   5         14.26         17.08         7.00 o                         
  -3   5   5         89.83        133.94        10.08 o                         
  -1   5   5       6027.14       5878.58       112.15 o                         
   1   5   5       8889.20       9126.40       227.12 o                         
   3   5   5        658.92        577.26        34.87 o                         
   5   5   5        982.41        990.21        46.59 o                         
   7   5   5       7301.73       7262.15       271.68 o                         
   9   5   5       1762.65       1789.84       106.59 o                         
  11   5   5       1586.32       1558.68        90.12 o                         
  13   5   5        156.15        135.65        18.16 o                         
 -14   6   5          1.66          5.49         9.94 o                         
 -12   6   5        381.76        336.70        23.43 o                         
 -10   6   5       3069.11       3224.04        82.51 o                         
  -8   6   5       4349.58       4356.42        96.09 o                         
  -6   6   5        238.57        235.06        15.36 o                         
  -4   6   5        126.92        124.74        13.49 o                         
  -2   6   5       1718.66       1614.90        44.30 o                         
   0   6   5       7061.37       6916.18       172.44 o                         
   2   6   5       2530.88       2548.43        70.75 o                         
   4   6   5        115.52        103.53        20.25 o                         
   6   6   5          2.80         21.93        21.58 o                         
   8   6   5       3506.19       3662.38       190.69 o                         
  10   6   5       2907.67       2893.60       149.96 o                         
  12   6   5        159.39        113.28        13.90 o                         
 -13   7   5        153.17        157.85        19.78 o                         
 -11   7   5        252.49        250.90        14.53 o                         
  -9   7   5       5568.42       5888.23       166.19 o                         
  -7   7   5        818.07        930.97        66.47 o                         
  -5   7   5        805.15        783.38        46.80 o                         
  -3   7   5         44.45         54.17        13.38 o                         
  -1   7   5       1741.05       1659.10        41.48 o                         
   1   7   5        571.50        623.73        30.43 o                         
   3   7   5         33.87         49.88        19.22 o                         
   5   7   5        469.56        525.81        30.52 o                         
   7   7   5        103.38        117.61        22.10 o                         
   9   7   5        933.80        907.49        43.44 o                         
  11   7   5         61.78         46.17        11.14 o                         
 -10   8   5        677.75        642.87        31.00 o                         
  -8   8   5       3306.83       3306.23        97.08 o                         
  -6   8   5        448.48        438.18        28.37 o                         
  -4   8   5       3054.83       3221.79        98.42 o                         
  -2   8   5        534.64        503.93        28.35 o                         
   0   8   5       1387.53       1229.16        41.61 o                         
   2   8   5        798.10        681.77        33.49 o                         
   4   8   5       3209.91       3493.69        91.76 o                         
   6   8   5        751.88        761.44        41.23 o                         
   8   8   5         26.86         52.59        15.08 o                         
  10   8   5        191.64        202.82        23.16 o                         
  -9   9   5       2771.52       2727.89        77.75 o                         
  -7   9   5        102.25        115.09         9.29 o                         
  -5   9   5       6480.37       6514.70       221.69 o                         
  -3   9   5       2085.98       2106.85       128.53 o                         
  -1   9   5        128.55        158.51        25.13 o                         
   1   9   5       1177.37       1030.84        40.76 o                         
   3   9   5       2743.87       2693.59        72.28 o                         
   5   9   5       2548.37       2879.40        96.56 o                         
   7   9   5        799.96        813.79        49.74 o                         
   9   9   5         95.45         78.97        11.13 o                         
  -6  10   5       1147.98       1098.22        60.35 o                         
  -4  10   5       2157.75       1891.61        96.37 o                         
  -2  10   5        481.67        427.73        42.52 o                         
   0  10   5        153.05        137.88        21.36 o                         
   2  10   5         57.44         80.81        17.90 o                         
   4  10   5       2317.69       2367.22       120.52 o                         
   6  10   5       1645.89       1645.66        86.47 o                         
 -16   0   6        214.75        191.82        11.77 o                         
 -14   0   6       1533.54       1678.96        52.27 o                         
 -12   0   6       8793.20       9002.35       215.96 o                         
 -10   0   6      15632.46      16033.64       283.96 o                         
  -8   0   6        114.85        106.55         8.84 o                         
  -6   0   6       1518.89       1402.18        29.09 o                         
  -4   0   6      15513.16      15105.98       235.01 o                         
  -2   0   6       2339.73       2098.49        60.73 o                         
   0   0   6       4083.01       4742.29       138.69 o                         
   2   0   6        602.51        610.75        19.27 o                         
   4   0   6       3626.02       3653.32        79.79 o                         
   6   0   6       9421.48       9363.13       204.16 o                         
   8   0   6       1819.20       1881.63        70.60 o                         
  10   0   6       1195.44       1066.42        68.70 o                         
  12   0   6          3.12        -13.90        13.90 o                         
  14   0   6       2025.73       2237.83       110.91 o                         
 -15   1   6        458.93        464.81        18.89 o                         
 -13   1   6       2390.80       2574.45        60.59 o                         
 -11   1   6        618.13        622.90        21.99 o                         
  -9   1   6       1885.57       1974.72        32.63 o                         
  -7   1   6        585.23        570.85        13.71 o                         
  -5   1   6       2713.25       2531.86        45.49 o                         
  -3   1   6       8039.14       7797.74       104.92 o                         
  -1   1   6       5219.77       5217.72       100.03 o                         
   1   1   6         21.33         31.66         4.46 o                         
   3   1   6         35.10         23.57         4.51 o                         
   5   1   6       7567.34       7811.67       128.10 o                         
   7   1   6       2140.67       2174.89        44.60 o                         
   9   1   6        407.78        363.76        22.28 o                         
  11   1   6         44.17         28.92        13.15 o                         
  13   1   6        275.39        277.61        15.02 o                         
  15   1   6        613.82        667.98        24.82 o                         
 -16   2   6         58.44         58.81         4.95 o                         
 -14   2   6        116.89        134.30         7.43 o                         
 -12   2   6        290.45        298.65        11.78 o                         
 -10   2   6        528.27        502.50        13.86 o                         
  -8   2   6       1639.28       1557.37        29.24 o                         
  -6   2   6        167.70        155.94         6.58 o                         
  -4   2   6       2613.07       2429.56        34.34 o                         
  -2   2   6        197.75        166.31         9.51 o                         
   0   2   6       1876.71       1824.94        29.63 o                         
   2   2   6       2521.20       2456.78        36.68 o                         
   4   2   6        385.31        415.81        14.60 o                         
   6   2   6        647.04        621.02        16.81 o                         
   8   2   6        134.67        110.36        11.34 o                         
  10   2   6        885.32        922.95        28.92 o                         
  12   2   6        151.11        162.76        19.29 o                         
  14   2   6         92.02         97.62         7.70 o                         
 -15   3   6         15.08         16.85         3.03 o                         
 -13   3   6          3.00         -0.22         4.51 o                         
 -11   3   6          4.40         12.10         4.73 o                         
  -9   3   6       3119.88       3069.15        51.88 o                         
  -7   3   6       4480.32       4339.34        71.63 o                         
  -5   3   6         64.74         69.58         5.28 o                         
  -3   3   6        108.25        108.53         6.13 o                         
  -1   3   6       5088.24       4903.85        74.00 o                         
   1   3   6       8482.14       8116.49       100.32 o                         
   3   3   6       2843.92       2663.71        45.96 o                         
   5   3   6       1777.81       1829.47        40.10 o                         
   7   3   6        141.19        132.52        11.18 o                         
   9   3   6       2507.69       2585.69        89.31 o                         
  11   3   6       3276.72       3501.11        86.23 o                         
  13   3   6        282.49        259.26        10.15 o                         
 -14   4   6        198.54        192.60         9.26 o                         
 -12   4   6         11.50         16.37         4.08 o                         
 -10   4   6       3180.91       3304.73        67.60 o                         
  -8   4   6       3072.13       3073.55        52.44 o                         
  -6   4   6       4730.74       4707.63        73.18 o                         
  -4   4   6        981.92        979.24        29.93 o                         
  -2   4   6        352.76        276.63        21.49 o                         
   0   4   6       5787.55       5575.45        83.27 o                         
   2   4   6       9532.49       9265.44       127.78 o                         
   4   4   6        411.45        395.90        14.78 o                         
   6   4   6        648.27        651.92        20.46 o                         
   8   4   6       1666.77       1691.43        41.98 o                         
  10   4   6       1935.39       2006.77        52.13 o                         
  12   4   6        780.17        710.08        48.36 o                         
  14   4   6        369.40        266.31        20.23 o                         
 -13   5   6          4.04          3.03         6.29 o                         
 -11   5   6        705.81        700.25        28.67 o                         
  -9   5   6       2206.34       2262.77        71.37 o                         
  -7   5   6        584.84        572.54        32.99 o                         
  -5   5   6        766.61        799.28        32.35 o                         
  -3   5   6        140.17        126.42        13.66 o                         
  -1   5   6        915.39        872.52        25.99 o                         
   1   5   6       1075.36       1007.67        28.63 o                         
   3   5   6       1239.35       1209.68        82.34 o                         
   5   5   6       1055.01       1117.04        59.94 o                         
   7   5   6         48.94         60.70        15.33 o                         
   9   5   6        107.52        110.26        29.70 o                         
  11   5   6        693.24        716.03        49.58 o                         
  13   5   6          5.39         11.88        12.18 o                         
 -14   6   6        409.71        347.35        21.92 o                         
 -12   6   6        324.12        291.60        12.93 o                         
 -10   6   6         80.11         89.49         8.74 o                         
  -8   6   6        230.67        232.24        15.41 o                         
  -6   6   6        650.55        652.14        24.71 o                         
  -4   6   6       1315.13       1331.68        45.37 o                         
  -2   6   6       1028.73        941.21        32.16 o                         
   0   6   6        113.64        104.42        13.92 o                         
   2   6   6         58.44         62.85        16.94 o                         
   4   6   6        534.97        611.86        82.11 o                         
   6   6   6       1240.51       1339.73        50.62 o                         
   8   6   6        125.17        168.10        31.82 o                         
  10   6   6         78.35         48.64        15.09 o                         
  12   6   6          1.13          7.31        13.46 o                         
 -11   7   6       1180.54       1052.16        42.72 o                         
  -9   7   6        854.29        871.48        32.41 o                         
  -7   7   6        686.34        676.98        29.48 o                         
  -5   7   6        867.56        821.17        35.74 o                         
  -3   7   6       2137.18       2160.83        70.52 o                         
  -1   7   6        483.88        458.41        36.04 o                         
   1   7   6         70.37        100.20        16.50 o                         
   3   7   6        513.22        554.72        31.15 o                         
   5   7   6       5102.45       5550.20       196.21 o                         
   7   7   6       1214.65       1347.11        82.10 o                         
   9   7   6        303.71        296.90        69.23 o                         
  11   7   6          0.62          5.90        12.32 o                         
 -10   8   6         56.77         49.75         7.56 o                         
  -8   8   6         41.57         67.12         8.32 o                         
  -6   8   6       1419.93       1464.89        91.01 o                         
  -4   8   6       1719.53       1773.82        57.84 o                         
  -2   8   6       1391.98       1304.53        85.31 o                         
   0   8   6        946.12        887.91        38.48 o                         
   2   8   6        951.52        987.19        40.83 o                         
   4   8   6        488.79        563.55        39.90 o                         
   6   8   6        733.62        785.61        47.44 o                         
   8   8   6        762.65        817.65        30.76 o                         
  -7   9   6        150.50        162.67        11.26 o                         
  -5   9   6        465.93        415.44        31.17 o                         
  -3   9   6          5.87         -3.75        15.35 o                         
  -1   9   6         60.91         33.46        18.71 o                         
   1   9   6          3.42         -4.26        17.44 o                         
   3   9   6         40.02         55.17        18.01 o                         
   5   9   6        101.51        110.69        29.42 o                         
   7   9   6          2.58          7.89         7.74 o                         
  -4  10   6        197.84        177.08        18.98 o                         
  -2  10   6        459.53        383.74        28.93 o                         
   0  10   6        198.41        223.15        34.81 o                         
   2  10   6        623.82        566.19        49.90 o                         
   4  10   6         46.10         61.61        10.71 o                         
 -15   1   7        201.38        208.59         8.49 o                         
 -13   1   7        767.94        802.22        26.40 o                         
 -11   1   7       1052.22       1099.18        25.82 o                         
  -9   1   7        582.87        592.35        14.01 o                         
  -7   1   7          0.43         -0.67         3.89 o                         
  -5   1   7       1190.81       1167.63        21.09 o                         
  -3   1   7       1715.11       1624.62        31.06 o                         
  -1   1   7       1254.05       1199.37        26.68 o                         
   1   1   7        420.85        393.85        10.56 o                         
   3   1   7       4618.14       4941.83        83.61 o                         
   5   1   7       1218.22       1196.98        27.27 o                         
   7   1   7       1210.42       1236.89        36.31 o                         
   9   1   7        236.29        235.11        16.43 o                         
  11   1   7        281.26        329.86        23.07 o                         
  13   1   7         37.55         22.48         6.37 o                         
 -14   2   7        271.74        275.62        10.03 o                         
 -12   2   7       1779.41       1894.31        44.19 o                         
 -10   2   7        626.51        620.34        16.42 o                         
  -8   2   7       1461.85       1478.89        27.45 o                         
  -6   2   7       1115.53       1092.89        19.39 o                         
  -4   2   7       2714.94       2579.45        39.79 o                         
  -2   2   7       3126.47       3150.74        48.06 o                         
   0   2   7       3289.89       3150.11        48.19 o                         
   2   2   7        657.25        634.82        13.60 o                         
   4   2   7        710.69        746.41        19.09 o                         
   6   2   7       2355.99       2384.94        47.57 o                         
   8   2   7        965.82       1105.47        32.04 o                         
  10   2   7        504.35        484.69        19.74 o                         
  12   2   7         62.79         76.36         8.68 o                         
 -13   3   7        133.88        138.35         6.78 o                         
 -11   3   7        510.04        544.43        14.02 o                         
  -9   3   7        649.95        661.71        18.06 o                         
  -7   3   7        579.54        569.85        20.79 o                         
  -5   3   7        825.09        793.65        21.61 o                         
  -3   3   7       1446.96       1413.62        24.74 o                         
  -1   3   7       2156.15       2024.81        34.52 o                         
   1   3   7         76.83         49.63         6.85 o                         
   3   3   7       1260.93       1384.70        27.98 o                         
   5   3   7         20.45         37.41         8.25 o                         
   7   3   7       2012.52       2075.26        57.91 o                         
   9   3   7        212.07        206.37        13.23 o                         
  11   3   7         58.25         71.80         7.76 o                         
  13   3   7        274.34        270.92        38.96 o                         
 -14   4   7          3.26          4.68         6.02 o                         
 -12   4   7         47.46         35.37         5.36 o                         
 -10   4   7         13.45         14.97         5.35 o                         
  -8   4   7       3211.38       3357.34        75.90 o                         
  -6   4   7       3227.94       3163.83        84.21 o                         
  -4   4   7         35.35         36.55         6.23 o                         
  -2   4   7        314.21        289.87        10.03 o                         
   0   4   7        792.96        748.52        16.75 o                         
   2   4   7        352.77        372.24        13.46 o                         
   4   4   7       1845.15       1852.16        40.33 o                         
   6   4   7          7.92         -7.70         9.57 o                         
   8   4   7          9.67         14.24         7.28 o                         
  10   4   7        206.13        202.04        17.04 o                         
  12   4   7        931.50        997.42        39.77 o                         
 -13   5   7          3.17          9.65         4.84 o                         
 -11   5   7          0.98          0.83         5.20 o                         
  -9   5   7       1259.25       1318.04        44.00 o                         
  -7   5   7        703.77        662.74        30.93 o                         
  -5   5   7       1234.28       1278.22        45.04 o                         
  -3   5   7        238.73        227.17        15.66 o                         
  -1   5   7        512.44        450.19        19.32 o                         
   1   5   7       3406.95       3270.44        85.25 o                         
   3   5   7      12359.02      13152.96       320.53 o                         
   5   5   7        268.78        328.42        28.48 o                         
   7   5   7         12.94         20.90        12.18 o                         
   9   5   7        859.50        984.71        46.11 o                         
  11   5   7       1070.15       1109.69        44.07 o                         
 -12   6   7         39.05         33.57         7.13 o                         
 -10   6   7        111.24        101.29        16.80 o                         
  -8   6   7       2575.68       2671.61        91.46 o                         
  -6   6   7       2168.34       2381.21        57.50 o                         
  -4   6   7        192.24        178.75        14.07 o                         
  -2   6   7         16.13         14.10         7.93 o                         
   0   6   7       1340.98       1273.35        40.33 o                         
   2   6   7       2524.05       2574.45        81.74 o                         
   4   6   7       1512.29       1571.08        67.57 o                         
   6   6   7        276.95        276.78        19.86 o                         
   8   6   7          3.34         12.11        15.24 o                         
  10   6   7        757.89        771.54        39.26 o                         
 -11   7   7         75.97         66.91        10.69 o                         
  -9   7   7        105.44         95.89        11.18 o                         
  -7   7   7       1868.84       1931.13       128.00 o                         
  -5   7   7        273.19        259.01        17.28 o                         
  -3   7   7       1196.62       1120.00        50.03 o                         
  -1   7   7        312.83        275.48        25.16 o                         
   1   7   7       1288.08       1280.41        57.83 o                         
   3   7   7        299.65        319.33        22.85 o                         
   5   7   7         61.05         73.61        11.31 o                         
   7   7   7        537.84        631.72        67.46 o                         
   9   7   7         16.70         17.08        12.75 o                         
 -10   8   7        394.53        339.83        21.16 o                         
  -8   8   7        290.40        272.06        13.64 o                         
  -6   8   7         15.37         14.58         6.77 o                         
  -4   8   7        513.21        525.98        27.16 o                         
  -2   8   7         86.35         57.68        27.72 o                         
   0   8   7         87.85         76.76        28.51 o                         
   2   8   7        250.22        267.11        20.23 o                         
   4   8   7         13.59         37.38        10.06 o                         
   6   8   7       1541.44       1633.81        62.96 o                         
  -5   9   7        503.29        429.39        28.87 o                         
  -3   9   7       4965.42       4789.30       229.64 o                         
  -1   9   7       3274.02       2774.49       140.60 o                         
   1   9   7         38.79         36.49        21.65 o                         
   3   9   7         26.11         20.75         7.73 o                         
   5   9   7        407.27        332.83        26.28 o                         
 -14   0   8       6210.52       6600.01       308.43 o                         
 -12   0   8       3363.87       3579.92       101.69 o                         
 -10   0   8       1047.36       1145.64        33.48 o                         
  -8   0   8        746.48        763.47        26.49 o                         
  -6   0   8        125.98        102.26         9.37 o                         
  -4   0   8        132.66        125.15         9.16 o                         
  -2   0   8       4587.17       4471.60        94.11 o                         
   0   0   8       4183.57       4473.71       104.88 o                         
   2   0   8          3.97          7.17         7.25 o                         
   4   0   8        460.33        468.35        24.92 o                         
   6   0   8         86.52        144.76        14.95 o                         
   8   0   8       1191.92       1385.21        58.45 o                         
  10   0   8        767.60        802.87        50.76 o                         
  12   0   8          5.09          3.90        10.24 o                         
 -13   1   8        312.10        261.32        16.13 o                         
 -11   1   8       3017.21       3218.17        65.95 o                         
  -9   1   8        512.88        535.02        15.72 o                         
  -7   1   8        181.44        179.78         7.70 o                         
  -5   1   8        620.54        608.46        15.48 o                         
  -3   1   8       6019.80       6081.75        95.95 o                         
  -1   1   8       2515.89       2595.12        49.26 o                         
   1   1   8        621.28        659.94        20.48 o                         
   3   1   8        286.32        265.24        11.91 o                         
   5   1   8        488.29        470.56        17.57 o                         
   7   1   8       4197.36       4216.31       106.47 o                         
   9   1   8       1149.14       1256.73        42.37 o                         
  11   1   8         56.26         58.13         7.57 o                         
 -14   2   8         71.69         79.24         6.92 o                         
 -12   2   8        378.37        412.97        17.99 o                         
 -10   2   8        160.98        178.23         9.82 o                         
  -8   2   8        242.11        239.03        10.85 o                         
  -6   2   8       1287.51       1283.49        28.79 o                         
  -4   2   8         37.69         45.42         6.66 o                         
  -2   2   8        936.73        918.06        18.99 o                         
   0   2   8        249.85        243.95        12.08 o                         
   2   2   8       1227.81       1292.45        27.55 o                         
   4   2   8       1799.81       1873.99        36.53 o                         
   6   2   8        135.79        172.17        11.97 o                         
   8   2   8        658.32        674.54        22.34 o                         
  10   2   8          2.61         -5.01         7.41 o                         
  12   2   8        559.15        490.30        30.94 o                         
 -13   3   8          6.96          9.79         3.87 o                         
 -11   3   8         44.75         53.58         6.42 o                         
  -9   3   8         17.19         18.84         5.63 o                         
  -7   3   8       3145.06       3329.56        69.35 o                         
  -5   3   8       2933.95       2908.13        61.15 o                         
  -3   3   8        275.28        271.87         9.35 o                         
  -1   3   8         40.75         35.41         5.20 o                         
   1   3   8       5277.34       5433.06        98.77 o                         
   3   3   8       2630.38       2738.42        48.53 o                         
   5   3   8        794.87        823.02        20.80 o                         
   7   3   8        204.85        187.53        13.72 o                         
   9   3   8         81.98         93.85         7.72 o                         
  11   3   8        141.79        100.68        15.49 o                         
 -12   4   8          0.29         -0.59         4.92 o                         
 -10   4   8        450.46        480.59        15.43 o                         
  -8   4   8       3836.69       3999.35        98.00 o                         
  -6   4   8       2373.34       2546.52        54.64 o                         
  -4   4   8        570.70        544.32        19.05 o                         
  -2   4   8        326.81        306.77        11.11 o                         
   0   4   8          1.03          1.63         7.86 o                         
   2   4   8         65.76         71.30         8.42 o                         
   4   4   8       3643.28       3821.11        78.95 o                         
   6   4   8        157.87        147.76        11.53 o                         
   8   4   8          6.16         -0.16         7.45 o                         
  10   4   8        628.20        585.78        38.30 o                         
 -11   5   8         68.54         58.24         6.66 o                         
  -9   5   8         35.97         33.09         8.27 o                         
  -7   5   8        556.80        550.48        23.76 o                         
  -5   5   8        910.02        925.57        27.43 o                         
  -3   5   8        223.14        225.68        13.91 o                         
  -1   5   8         54.00         64.31        10.01 o                         
   1   5   8       2780.67       2808.25        73.67 o                         
   3   5   8       2833.34       2942.90        87.76 o                         
   5   5   8          8.03         10.15        10.86 o                         
   7   5   8        103.23         94.24        13.56 o                         
   9   5   8         11.03         24.38        11.21 o                         
 -10   6   8        300.56        310.40        11.76 o                         
  -8   6   8          2.14          0.05         5.22 o                         
  -6   6   8          5.85          9.24         6.21 o                         
  -4   6   8        254.41        255.23        13.81 o                         
  -2   6   8        935.33        875.45        28.98 o                         
   0   6   8        491.75        467.24        21.66 o                         
   2   6   8         22.75         34.08        17.54 o                         
   4   6   8          4.47         -0.16        11.66 o                         
   6   6   8         28.93         39.82        10.36 o                         
   8   6   8        601.46        679.70        30.81 o                         
  -9   7   8          2.99          1.04         6.33 o                         
  -7   7   8        103.29        136.34        11.72 o                         
  -5   7   8        171.73        182.18        12.20 o                         
  -3   7   8        967.66        971.94        42.55 o                         
  -1   7   8        561.56        599.06        25.39 o                         
   1   7   8       1789.50       1911.92       107.85 o                         
   3   7   8        268.58        270.00        21.10 o                         
   5   7   8        336.05        334.29        20.76 o                         
   7   7   8        407.03        384.54        24.45 o                         
  -6   8   8        334.21        298.70        57.23 o                         
  -4   8   8       1253.58       1236.30        72.46 o                         
  -2   8   8       1395.53       1328.54        77.64 o                         
   0   8   8        339.34        295.13        55.95 o                         
   2   8   8         30.17         27.84        11.16 o                         
   4   8   8        370.96        348.98        19.13 o                         
  -1   9   8         63.77         56.14        17.25 o                         
   1   9   8        188.62        148.40        14.40 o                         
 -13   1   9        226.37        246.91        15.09 o                         
 -11   1   9          1.87          9.28         5.74 o                         
  -9   1   9        534.62        546.73        16.23 o                         
  -7   1   9        304.43        311.27        11.40 o                         
  -5   1   9        287.88        278.26        10.91 o                         
  -3   1   9        180.71        199.75        10.11 o                         
  -1   1   9       2817.13       2938.17        59.19 o                         
   1   1   9       1396.68       1530.19        38.38 o                         
   3   1   9        287.64        285.87        15.21 o                         
   5   1   9        202.46        195.78        11.22 o                         
   7   1   9        278.81        319.23        14.76 o                         
   9   1   9        259.29        246.13        11.30 o                         
 -12   2   9        491.39        499.77        19.93 o                         
 -10   2   9       1234.96       1276.88        35.66 o                         
  -8   2   9        598.87        628.35        22.30 o                         
  -6   2   9        507.18        494.50        15.71 o                         
  -4   2   9        559.66        558.79        16.18 o                         
  -2   2   9       1827.22       1864.16        33.05 o                         
   0   2   9        680.52        719.14        17.69 o                         
   2   2   9       1193.06       1250.26        29.77 o                         
   4   2   9         43.65         67.61        10.09 o                         
   6   2   9        751.32        771.35        21.90 o                         
   8   2   9        366.80        379.38        16.18 o                         
  10   2   9        583.85        427.59        27.81 o                         
 -11   3   9        957.40        961.35        31.39 o                         
  -9   3   9       1222.38       1300.35        32.57 o                         
  -7   3   9         22.06         30.51         6.11 o                         
  -5   3   9         45.93         49.73         6.85 o                         
  -3   3   9        110.86        112.95         7.06 o                         
  -1   3   9         15.78         24.76         5.39 o                         
   1   3   9         14.71         19.62         6.63 o                         
   3   3   9        111.33        113.72        10.76 o                         
   5   3   9         74.30         66.74         8.70 o                         
   7   3   9        307.10        300.74        16.05 o                         
   9   3   9        980.05        976.29        54.99 o                         
 -12   4   9        326.88        266.68        17.75 o                         
 -10   4   9        350.25        309.11        15.48 o                         
  -8   4   9          0.88          3.30         5.22 o                         
  -6   4   9        261.66        275.32        10.55 o                         
  -4   4   9        759.82        786.43        22.99 o                         
  -2   4   9        792.07        813.30        27.32 o                         
   0   4   9       4924.86       5105.36        94.39 o                         
   2   4   9         65.97         73.11         9.58 o                         
   4   4   9        746.61        718.79        24.14 o                         
   6   4   9         51.23         55.99        12.02 o                         
   8   4   9          5.21          6.59        14.33 o                         
  -9   5   9          0.09          8.24         7.04 o                         
  -7   5   9        968.62        995.87        29.06 o                         
  -5   5   9       2171.38       2164.40        56.54 o                         
  -3   5   9        522.34        499.85        21.72 o                         
  -1   5   9       2081.27       2045.95        54.78 o                         
   1   5   9        725.56        700.64        28.04 o                         
   3   5   9        730.70        834.47        75.46 o                         
   5   5   9       1886.85       2037.04       195.07 o                         
   7   5   9        126.65        127.42        11.50 o                         
  -8   6   9         96.70         77.54         7.16 o                         
  -6   6   9       1656.13       1611.80        41.75 o                         
  -4   6   9       1213.68       1198.77        38.33 o                         
  -2   6   9         23.18         21.36         6.17 o                         
   0   6   9         10.74          2.24         6.55 o                         
   2   6   9       1552.99       1637.43        65.08 o                         
   4   6   9       1143.01       1343.31        53.39 o                         
   6   6   9        334.01        289.38        37.12 o                         
  -7   7   9         29.46         27.30         6.19 o                         
  -5   7   9        167.52        154.77        10.76 o                         
  -3   7   9         96.36         78.80         8.21 o                         
  -1   7   9        545.14        491.81        30.09 o                         
   1   7   9        122.54        119.77        13.27 o                         
   3   7   9        312.10        287.24        41.86 o                         
   5   7   9         97.92         85.30        14.00 o                         
  -2   8   9        846.87        718.70        41.70 o                         
   0   8   9        468.66        415.36        20.02 o                         
 -10   0  10       1098.32       1161.78        99.12 o                         
  -8   0  10        114.13        166.40        32.76 o                         
  -6   0  10        165.67        160.14        11.88 o                         
  -4   0  10        124.84        152.28        14.94 o                         
  -2   0  10        290.18        317.59        14.28 o                         
   0   0  10       4205.85       4443.71       128.38 o                         
   2   0  10        103.72        115.25        18.37 o                         
   4   0  10        481.87        440.61        22.20 o                         
   6   0  10         13.52          3.02        16.57 o                         
 -11   1  10        154.75        148.39         7.92 o                         
  -9   1  10       1907.06       2128.54        85.32 o                         
  -7   1  10       1741.66       1829.78        43.57 o                         
  -5   1  10        100.61        102.32         7.19 o                         
  -3   1  10          2.80          0.43         5.49 o                         
  -1   1  10       1410.93       1571.32        45.60 o                         
   1   1  10       1488.04       1614.96        47.13 o                         
   3   1  10        820.65        907.25        41.58 o                         
   5   1  10         25.15         28.84        11.36 o                         
   7   1  10          5.50          9.96         9.26 o                         
 -10   2  10        282.05        285.65        12.42 o                         
  -8   2  10         48.68         46.84         8.64 o                         
  -6   2  10        256.67        254.63        17.35 o                         
  -4   2  10        564.45        614.26        21.32 o                         
  -2   2  10          4.28          6.51         4.91 o                         
   0   2  10        124.29        135.26        11.46 o                         
   2   2  10         43.36         48.63         8.10 o                         
   4   2  10        313.34        338.59        17.71 o                         
   6   2  10        247.84        253.19        13.96 o                         
  -9   3  10          5.86          4.39         4.10 o                         
  -7   3  10        497.01        521.36        15.81 o                         
  -5   3  10       1231.52       1359.68        43.28 o                         
  -3   3  10       2571.28       2608.93        60.03 o                         
  -1   3  10        139.62        151.09        10.76 o                         
   1   3  10        133.41        133.28        10.51 o                         
   3   3  10       1553.65       1601.03        49.69 o                         
   5   3  10       1602.09       1657.98        59.32 o                         
  -8   4  10          8.38         14.30         5.85 o                         
  -6   4  10       1287.71       1274.62        40.30 o                         
  -4   4  10       1251.24       1281.12        41.14 o                         
  -2   4  10        539.83        524.66        22.20 o                         
   0   4  10         10.94         16.08         6.23 o                         
   2   4  10        278.04        274.74        23.94 o                         
   4   4  10        787.11        752.52        48.31 o                         
   6   4  10        931.45        931.99        52.05 o                         
  -7   5  10         28.24         30.20         5.59 o                         
  -5   5  10        294.97        298.12        16.25 o                         
  -3   5  10       1385.61       1305.25        41.02 o                         
  -1   5  10        397.53        342.16        20.41 o                         
   1   5  10        158.85        128.18        11.35 o                         
   3   5  10         31.57         30.25        10.87 o                         
   5   5  10        449.69        399.86        26.38 o                         
  -6   6  10         23.44         13.94         5.37 o                         
  -4   6  10          9.52          6.41         6.21 o                         
  -2   6  10         88.61         90.50         8.32 o                         
   0   6  10        672.75        659.61        41.71 o                         
   2   6  10          0.58          4.94         6.70 o                         
  -7   1  11        141.82        150.31         9.13 o                         
  -5   1  11        492.76        517.25        17.60 o                         
  -3   1  11        738.69        802.84        28.88 o                         
  -1   1  11        137.37        134.16        19.37 o                         
   1   1  11        400.31        396.12        16.21 o                         
   3   1  11         75.09         67.45        11.96 o                         
  -8   2  11        397.98        275.80        19.56 o                         
  -6   2  11        709.16        756.56        45.16 o                         
  -4   2  11         21.38         33.18        12.30 o                         
  -2   2  11        364.21        347.44        16.13 o                         
   0   2  11        253.30        289.56        18.32 o                         
   2   2  11        643.47        637.57        35.71 o                         
  -7   3  11        351.08        311.29        16.62 o                         
  -5   3  11        243.50        222.63        19.10 o                         
  -3   3  11        627.99        616.86        27.47 o                         
  -1   3  11         78.55         95.92        14.36 o                         
   1   3  11        784.99        762.61        32.51 o                         
   3   3  11        115.86        117.24        14.39 o                         
  -4   4  11       1117.11       1003.82        66.18 o                         
  -2   4  11          2.26         11.20         7.85 o                         
   0   4  11         24.94         20.51         5.60 o                         
   2   4  11         56.34         43.66         8.80 o                         
                                                                                
