# Supplementary material for: Di­chlorido­(4,7-dimeth­oxy-1,10-phenanthroline-κ2 N,N′)zinc(II)
Source: IUCrdata. 2024 Jan 12;9(Pt 1):x240037. doi: 10.1107/S2414314624000373 (PMC10842281; doi:10.1107/S2414314624000373)
Supplement: Supplementary file 3 [file x-09-x240037-Isup3.mol]

hpd772_auto
  --CCDC--121323    3D                              

 33 36  0  0  0  0  0  0  0  0999 V2000
    7.1767    1.3512    2.3708 Zn     0
    5.5110    0.2545    3.3428 Cl     0
    9.3252    6.4785    5.0885 O      0
    7.9920    2.9325    3.4374 N      0
    7.6208    4.1482    2.9387 C      0
    8.0567    5.3714    3.4711 C      0
    7.6003    6.5986    2.9043 C      0
    7.8903    7.4244    3.2745 H      0
    9.3643    4.0658    5.0461 C      0
    9.9925    4.0006    5.7559 H      0
    8.9559    5.3029    4.5792 C      0
    8.8371    2.9171    4.4562 C      0
    9.0998    2.0735    4.8065 H      0
   10.3082    6.4626    6.1423 C      0
   11.1426    6.0751    5.8053 H      0
    9.9764    5.9238    6.8907 H      0
   10.4739    7.3791    6.4483 H      0
    5.0282    6.4785   -0.3468 O      0
    6.3614    2.9325    1.3042 N      0
    6.7326    4.1482    1.8030 C      0
    6.2968    5.3714    1.2706 C      0
    6.7531    6.5986    1.8374 C      0
    6.4631    7.4244    1.4672 H      0
    4.9892    4.0658   -0.3044 C      0
    4.3609    4.0006   -1.0142 H      0
    5.3976    5.3029    0.1624 C      0
    5.5163    2.9171    0.2854 C      0
    5.2536    2.0735   -0.0649 H      0
    4.0453    6.4626   -1.4007 C      0
    3.2108    6.0751   -1.0636 H      0
    4.3771    5.9238   -2.1490 H      0
    3.8796    7.3791   -1.7067 H      0
    8.8424    0.2545    1.3989 Cl     0
  1  2  1
  1  4  1
  1 19  1
  1 33  1
  3 11  1
  3 14  1
  4  5  1
  4 12  1
  5  6  1
  5 20  1
  6  7  1
  6 11  1
  7  8  1
  7 22  1
  9 10  1
  9 11  1
  9 12  1
 12 13  1
 14 15  1
 14 16  1
 14 17  1
 18 26  1
 18 29  1
 19 20  1
 19 27  1
 20 21  1
 21 22  1
 21 26  1
 22 23  1
 24 25  1
 24 26  1
 24 27  1
 27 28  1
 29 30  1
 29 31  1
 29 32  1
M  END
$$$$
